# Supplementary material for: Alternariol 9-O-methyl ether dimethyl sulfoxide monosolvate
Source: Acta Crystallogr Sect E Struct Rep Online. 2013 May 11;69(Pt 6):o872–3. doi: 10.1107/S1600536813012294 (PMC3685032; doi:10.1107/S1600536813012294)
Supplement: Supplementary file 1 [file e-69-0o872-sup1.cif]

##############################################################################
#                                                                            #
# This CIF contains the data in a paper accepted for publication in          #
# Acta Crystallographica Section E. It conforms to the requirements of       #
# Notes for Authors for Acta Crystallographica Section E, and has been       #
# peer reviewed under the auspices of the IUCr Commission on Journals.       #
#                                                                            #
# Full details of the Crystallographic Information File format               #
# are given in the paper "The Crystallographic Information File (CIF):       #
# a New Standard Archive File for Crystallography" by S. R. Hall, F. H.      #
# Allen and I. D. Brown [Acta Cryst. (1991), A47, 655-685].                  #
#                                                                            #
# The current version of the core CIF dictionary is obtainable from          #
# ftp://ftp.iucr.org/pub/cif_core.dic.                                       #
#                                                                            #
# Software is freely available for graphical display of the structure(s)     #
# in this CIF. For information consult the CIF software page                 #
# http://www.iucr.org/resources/cif/software.                                #
#                                                                            #
# This file may be used for bona fide research purposes within the           #
# scientific community so long as proper attribution is given to the journal # 
# article from which it was obtained.                                        #
#                                                                            #
##############################################################################
data_I
_audit_creation_method     SHELXL-97
_chemical_name_systematic
;
3,7-Dihydroxy-9-methoxy-1-methyl-6<i>H</i>-benzo[<i>c</i>]chromen-6-one
dimethylsulfoxide monosolvate
;
_chemical_name_common
;
Alternariol 9-<i>O</i>-methyl ether dimethyl sulfoxide monosolvate
;
_chemical_formula_moiety     'C15 H12 O5, C2 H6 O S'
_chemical_formula_sum     'C17 H18 O6 S'
_chemical_formula_iupac     'C15 H12 O5, C2 H6 O S'
_chemical_formula_weight     350.37
_chemical_melting_point     ?
_symmetry_cell_setting     monoclinic
_symmetry_space_group_name_H-M     'C 2/m'
_symmetry_space_group_name_Hall     '-C 2y'
loop_
    _symmetry_equiv_pos_as_xyz
    'x, y, z'
    '-x, y, -z'
    'x+1/2, y+1/2, z'
    '-x+1/2, y+1/2, -z'
    '-x, -y, -z'
    'x, -y, z'
    '-x+1/2, -y+1/2, -z'
    'x+1/2, -y+1/2, z'
_cell_length_a     18.8906(8)
_cell_length_b     6.8391(3)
_cell_length_c     15.3542(8)
_cell_angle_alpha     90.00
_cell_angle_beta     126.815(3)
_cell_angle_gamma     90.00
_cell_volume     1588.08(13)
_cell_formula_units_Z     4
_cell_measurement_reflns_used     4872
_cell_measurement_theta_min     2.694
_cell_measurement_theta_max     30.585
_cell_measurement_temperature     150(2)
_cell_special_details     ?
_exptl_crystal_description     'Plate'
_exptl_crystal_colour     'Colourless'
_exptl_crystal_size_max     0.38
_exptl_crystal_size_mid     0.09
_exptl_crystal_size_min     0.05
_exptl_crystal_density_diffrn     1.465
_exptl_crystal_density_meas     ?
_exptl_crystal_density_method     'not measured'
_exptl_crystal_F_000     736
_exptl_absorpt_coefficient_mu     0.235
_exptl_absorpt_correction_type     multi-scan
_exptl_absorpt_process_details     '(SADABS; Bruker, 2001)'
_exptl_absorpt_correction_T_min     0.9159
_exptl_absorpt_correction_T_max     0.9883
_exptl_special_details     ?
_diffrn_ambient_temperature     150(2)
_diffrn_radiation_type     MoK\a
_diffrn_radiation_wavelength     0.71073
_diffrn_radiation_source     'fine-focus sealed tube'
_diffrn_radiation_monochromator     graphite
_diffrn_measurement_device_type     'Bruker Kappa APEXII CCD'
_diffrn_measurement_method     '\f scans, and \w scans with \k offsets'
_diffrn_detector_area_resol_mean     ?
_diffrn_reflns_number     7177
_diffrn_reflns_av_R_equivalents     0.0286
_diffrn_reflns_av_sigmaI/netI     0.0210
_diffrn_reflns_theta_min     1.66
_diffrn_reflns_theta_max     25.00
_diffrn_reflns_theta_full     25.00
_diffrn_measured_fraction_theta_max     1.000
_diffrn_measured_fraction_theta_full     1.000
_diffrn_reflns_limit_h_min     -21
_diffrn_reflns_limit_h_max     22
_diffrn_reflns_limit_k_min     -8
_diffrn_reflns_limit_k_max     8
_diffrn_reflns_limit_l_min     -18
_diffrn_reflns_limit_l_max     18
_refine_special_details
;
Refinement of <i>F</i>^2^ against ALL reflections. The weighted <i>R</i>-factor
<i>wR</i> and goodness of fit <i>S</i> are based on <i>F</i>^2^, conventional
<i>R</i>-factors <i>R</i> are based on <i>F</i>, with <i>F</i> set to zero for
negative <i>F</i>^2^. The threshold expression of <i>F</i>^2^ >
\s(<i>F</i>^2^) is used only for calculating <i>R</i>-factors(gt) <i>etc</i>.
and is not relevant to the choice of reflections for refinement.
<i>R</i>-factors based on <i>F</i>^2^ are statistically about twice as large
as those based on <i>F</i>, and <i>R</i>- factors based on ALL data will be
even larger.
;
_reflns_number_total     1524
_reflns_number_gt     1382
_reflns_threshold_expression     I>2sigma(I)
_refine_ls_structure_factor_coef     Fsqd
_refine_ls_matrix_type     full
_refine_ls_R_factor_all     0.0356
_refine_ls_R_factor_gt     0.0319
_refine_ls_wR_factor_gt     0.0898
_refine_ls_wR_factor_ref     0.0933
_refine_ls_goodness_of_fit_ref     1.095
_refine_ls_restrained_S_all     1.096
_refine_ls_number_reflns     1524
_refine_ls_number_parameters     144
_refine_ls_number_restraints     3
_refine_ls_hydrogen_treatment     constr
_refine_ls_weighting_scheme     calc
_refine_ls_weighting_details
         'calc w=1/[\s^2^(Fo^2^)+(0.0550P)^2^+0.9734P] where P=(Fo^2^+2Fc^2^)/3'
_atom_sites_solution_hydrogens     geom
_atom_sites_solution_primary     direct
_atom_sites_solution_secondary     difmap
_refine_ls_shift/su_max     0.000
_refine_ls_shift/su_mean     0.000
_refine_diff_density_max     0.271
_refine_diff_density_min     -0.317
_refine_ls_extinction_method     none
_refine_ls_extinction_coef     ?
loop_
    _atom_type_symbol
    _atom_type_description
    _atom_type_scat_dispersion_real
    _atom_type_scat_dispersion_imag
    _atom_type_scat_source
    'C' 'C' 0.0033 0.0016
                         'International Tables Vol C Tables 4.2.6.8 and 6.1.1.4'
    'H' 'H' 0.0000 0.0000
                         'International Tables Vol C Tables 4.2.6.8 and 6.1.1.4'
    'O' 'O' 0.0106 0.0060
                         'International Tables Vol C Tables 4.2.6.8 and 6.1.1.4'
    'S' 'S' 0.1246 0.1234
                         'International Tables Vol C Tables 4.2.6.8 and 6.1.1.4'
_computing_data_collection     '<i>APEX2</i> (Bruker, 2007)'
_computing_cell_refinement     '<i>SAINT</i> (Bruker, 2007)'
_computing_data_reduction     '<i>SAINT</i> (Bruker, 2007)'
_computing_structure_solution     '<i>SHELXS97</i> (Sheldrick, 2008)'
_computing_structure_refinement     '<i>SHELXL97</i> (Sheldrick, 2008)'
_computing_molecular_graphics     '<i>SHELXTL-Plus</i> (Sheldrick, 2008)'
_computing_publication_material     '<i>SHELXTL-Plus</i> (Sheldrick, 2008)'
loop_
    _atom_site_type_symbol
    _atom_site_label
    _atom_site_fract_x
    _atom_site_fract_y
    _atom_site_fract_z
    _atom_site_U_iso_or_equiv
    _atom_site_adp_type
    _atom_site_calc_flag
    _atom_site_refinement_flags
    _atom_site_occupancy
    _atom_site_symmetry_multiplicity
    _atom_site_disorder_assembly
    _atom_site_disorder_group
    O O1 0.39016(10) 0.0000 0.94667(11) 0.0391(4) Uani d S 1 2 . .
    H H1O1 0.3537 0.0000 0.9575 0.059 Uiso d SR 1 2 . .
    O O2 0.42281(8) 0.0000 0.67046(11) 0.0206(3) Uani d S 1 2 . .
    O O3 0.45897(9) 0.0000 0.55957(11) 0.0265(4) Uani d S 1 2 . .
    O O4 0.34069(9) 0.0000 0.35176(11) 0.0237(3) Uani d S 1 2 . .
    H H1O4 0.3931 0.0000 0.4162 0.036 Uiso d SR 1 2 . .
    O O5 0.04062(9) 0.0000 0.22240(11) 0.0268(4) Uani d S 1 2 . .
    C C1 0.21796(12) 0.0000 0.64985(15) 0.0174(4) Uani d S 1 2 . .
    C C2 0.25831(11) 0.0000 0.76077(13) 0.0205(4) Uani d S 1 2 . .
    H H2 0.2229 0.0000 0.7842 0.025 Uiso calc SRD 1 2 . .
    C C3 0.34992(13) 0.0000 0.83847(15) 0.0227(5) Uani d S 1 2 . .
    C C4 0.40259(13) 0.0000 0.80403(15) 0.0209(4) Uani d S 1 2 . .
    H H4C 0.4639 0.0000 0.8540 0.025 Uiso calc SR 1 2 . .
    C C5 0.36216(13) 0.0000 0.69341(16) 0.0173(4) Uani d S 1 2 . .
    C C6 0.39827(13) 0.0000 0.56791(16) 0.0190(4) Uani d S 1 2 . .
    C C7 0.30546(12) 0.0000 0.47951(15) 0.0172(4) Uani d S 1 2 . .
    C C8 0.28052(13) 0.0000 0.37232(16) 0.0185(4) Uani d S 1 2 . .
    C C9 0.19222(13) 0.0000 0.28315(15) 0.0202(4) Uani d S 1 2 . .
    H H9 0.1757 0.0000 0.2126 0.024 Uiso calc SR 1 2 . .
    C C10 0.12935(13) 0.0000 0.30239(16) 0.0192(4) Uani d S 1 2 . .
    C C11 0.15201(12) 0.0000 0.40773(13) 0.0194(4) Uani d S 1 2 . .
    H H11 0.1077 0.0000 0.4170 0.023 Uiso calc SRD 1 2 . .
    C C12 0.24039(13) 0.0000 0.49846(16) 0.0161(4) Uani d S 1 2 . .
    C C13 0.27066(12) 0.0000 0.61190(15) 0.0162(4) Uani d S 1 2 . .
    C C14 0.11825(10) 0.0000 0.57677(11) 0.0218(4) Uani d S 1 2 . .
    H H14A 0.0970 -0.1146 0.5317 0.033 Uiso calc PRD 0.50 1 . .
    H H14B 0.0970 0.1146 0.5317 0.033 Uiso calc PRD 0.50 1 . .
    H H14C 0.0974 0.0000 0.6204 0.033 Uiso calc SRD 1 2 . .
    C C15 0.01044(14) 0.0000 0.11184(16) 0.0292(5) Uani d S 1 2 . .
    H H15A -0.0530 0.0000 0.0641 0.044 Uiso calc SR 1 2 . .
    H H15B 0.0320 -0.1146 0.0986 0.044 Uiso calc PR 0.50 1 . .
    H H15C 0.0320 0.1146 0.0986 0.044 Uiso calc PR 0.50 1 . .
    S S1D 0.30260(3) 0.0000 0.10913(4) 0.02538(19) Uani d S 1 2 . .
    O O1D 0.27939(9) 0.0000 -0.00407(11) 0.0298(4) Uani d S 1 2 . .
    C C1D 0.37818(10) 0.1967(2) 0.17933(12) 0.0285(4) Uani d . 1 1 . .
    H H4 0.3992 0.1972 0.2538 0.043 Uiso calc R 1 1 . .
    H H3 0.3489 0.3181 0.1455 0.043 Uiso calc R 1 1 . .
    H H5 0.4273 0.1808 0.1765 0.043 Uiso calc R 1 1 . .
loop_
    _atom_site_aniso_label
    _atom_site_aniso_U_11
    _atom_site_aniso_U_22
    _atom_site_aniso_U_33
    _atom_site_aniso_U_12
    _atom_site_aniso_U_13
    _atom_site_aniso_U_23
    O1 0.0209(8) 0.0812(13) 0.0132(7) 0.000 0.0091(7) 0.000
    O2 0.0136(7) 0.0319(7) 0.0157(7) 0.000 0.0084(6) 0.000
    O3 0.0170(7) 0.0435(9) 0.0217(8) 0.000 0.0131(6) 0.000
    O4 0.0209(7) 0.0340(8) 0.0190(7) 0.000 0.0134(6) 0.000
    O5 0.0173(7) 0.0422(9) 0.0130(7) 0.000 0.0048(6) 0.000
    C1 0.0179(10) 0.0161(9) 0.0162(9) 0.000 0.0092(8) 0.000
    C2 0.0195(10) 0.0265(10) 0.0188(10) 0.000 0.0132(9) 0.000
    C3 0.0221(10) 0.0303(11) 0.0142(10) 0.000 0.0100(9) 0.000
    C4 0.0135(9) 0.0284(10) 0.0151(10) 0.000 0.0054(8) 0.000
    C5 0.0166(9) 0.0180(9) 0.0180(10) 0.000 0.0108(8) 0.000
    C6 0.0189(10) 0.0190(9) 0.0184(10) 0.000 0.0108(8) 0.000
    C7 0.0181(10) 0.0152(9) 0.0176(10) 0.000 0.0103(9) 0.000
    C8 0.0236(10) 0.0152(9) 0.0200(10) 0.000 0.0150(9) 0.000
    C9 0.0257(11) 0.0198(9) 0.0140(9) 0.000 0.0113(9) 0.000
    C10 0.0165(9) 0.0190(9) 0.0157(10) 0.000 0.0062(8) 0.000
    C11 0.0164(10) 0.0226(9) 0.0176(10) 0.000 0.0094(9) 0.000
    C12 0.0188(9) 0.0118(8) 0.0161(9) 0.000 0.0097(8) 0.000
    C13 0.0163(9) 0.0145(9) 0.0165(10) 0.000 0.0092(8) 0.000
    C14 0.0174(10) 0.0307(10) 0.0190(10) 0.000 0.0119(9) 0.000
    C15 0.0266(12) 0.0389(12) 0.0132(10) 0.000 0.0072(9) 0.000
    S1D 0.0166(3) 0.0424(3) 0.0167(3) 0.000 0.0097(2) 0.000
    O1D 0.0221(8) 0.0481(9) 0.0152(7) 0.000 0.0090(6) 0.000
    C1D 0.0306(8) 0.0267(8) 0.0234(8) 0.0054(6) 0.0136(7) 0.0019(6)
_geom_special_details
;
All e.s.d.'s (except the e.s.d. in the dihedral angle between two l.s. planes)
are estimated using the full covariance matrix. The cell e.s.d.'s are taken
into account individually in the estimation of e.s.d.'s in distances, angles
and torsion angles; correlations between e.s.d.'s in cell parameters are only
used when they are defined by crystal symmetry. An approximate (isotropic)
treatment of cell e.s.d.'s is used for estimating e.s.d.'s involving l.s.
planes.
;
loop_
    _geom_bond_atom_site_label_1
    _geom_bond_atom_site_label_2
    _geom_bond_site_symmetry_2
    _geom_bond_distance
    _geom_bond_publ_flag
    O1 C3 . 1.351(2) ?
    O1 H1O1 . 0.8003 ?
    O2 C6 . 1.349(2) ?
    O2 C5 . 1.386(2) ?
    O3 C6 . 1.228(2) ?
    O4 C8 . 1.350(2) ?
    O4 H1O4 . 0.8859 ?
    O5 C10 . 1.360(2) ?
    O5 C15 . 1.431(2) ?
    C1 C2 . 1.388(2) ?
    C1 C13 . 1.423(3) ?
    C1 C14 . 1.508(2) ?
    C2 C3 . 1.394(3) ?
    C2 H2 . 0.9300 ?
    C3 C4 . 1.378(3) ?
    C4 C5 . 1.383(3) ?
    C4 H4C . 0.9300 ?
    C5 C13 . 1.401(3) ?
    C6 C7 . 1.437(3) ?
    C7 C8 . 1.415(3) ?
    C7 C12 . 1.423(3) ?
    C8 C9 . 1.386(3) ?
    C9 C10 . 1.385(3) ?
    C9 H9 . 0.9300 ?
    C10 C11 . 1.403(2) ?
    C11 C12 . 1.393(3) ?
    C11 H11 . 0.9300 ?
    C12 C13 . 1.472(3) ?
    C14 H14A . 0.9600 ?
    C14 H14B . 0.9600 ?
    C14 H14C . 0.9600 ?
    C15 H15A . 0.9600 ?
    C15 H15B . 0.9600 ?
    C15 H15C . 0.9600 ?
    S1D O1D . 1.5166(15) ?
    S1D C1D . 1.7790(15) ?
    S1D C1D 6 1.7790(15) ?
    C1D H4 . 0.9600 ?
    C1D H3 . 0.9600 ?
    C1D H5 . 0.9600 ?
loop_
    _geom_angle_atom_site_label_1
    _geom_angle_atom_site_label_2
    _geom_angle_atom_site_label_3
    _geom_angle_site_symmetry_1
    _geom_angle_site_symmetry_3
    _geom_angle
    _geom_angle_publ_flag
    C3 O1 H1O1 . . 109.6 ?
    C6 O2 C5 . . 122.59(15) ?
    C8 O4 H1O4 . . 105.8 ?
    C10 O5 C15 . . 118.07(16) ?
    C2 C1 C13 . . 119.87(17) ?
    C2 C1 C14 . . 115.84(16) ?
    C13 C1 C14 . . 124.30(16) ?
    C1 C2 C3 . . 122.50(18) ?
    C1 C2 H2 . . 118.7 ?
    C3 C2 H2 . . 118.7 ?
    O1 C3 C4 . . 117.92(18) ?
    O1 C3 C2 . . 123.20(18) ?
    C4 C3 C2 . . 118.88(18) ?
    C3 C4 C5 . . 118.47(18) ?
    C3 C4 H4C . . 120.8 ?
    C5 C4 H4C . . 120.8 ?
    C4 C5 O2 . . 112.33(16) ?
    C4 C5 C13 . . 125.09(18) ?
    O2 C5 C13 . . 122.58(17) ?
    O3 C6 O2 . . 115.63(17) ?
    O3 C6 C7 . . 126.07(18) ?
    O2 C6 C7 . . 118.30(17) ?
    C8 C7 C12 . . 120.78(17) ?
    C8 C7 C6 . . 117.79(17) ?
    C12 C7 C6 . . 121.43(18) ?
    O4 C8 C9 . . 116.93(17) ?
    O4 C8 C7 . . 122.14(17) ?
    C9 C8 C7 . . 120.93(18) ?
    C10 C9 C8 . . 117.89(18) ?
    C10 C9 H9 . . 121.1 ?
    C8 C9 H9 . . 121.1 ?
    O5 C10 C9 . . 123.89(18) ?
    O5 C10 C11 . . 113.60(17) ?
    C9 C10 C11 . . 122.51(17) ?
    C12 C11 C10 . . 120.51(16) ?
    C12 C11 H11 . . 119.7 ?
    C10 C11 H11 . . 119.7 ?
    C11 C12 C7 . . 117.39(17) ?
    C11 C12 C13 . . 124.49(17) ?
    C7 C12 C13 . . 118.13(17) ?
    C5 C13 C1 . . 115.19(17) ?
    C5 C13 C12 . . 116.97(17) ?
    C1 C13 C12 . . 127.83(17) ?
    C1 C14 H14A . . 109.5 ?
    C1 C14 H14B . . 109.5 ?
    H14A C14 H14B . . 109.5 ?
    C1 C14 H14C . . 109.5 ?
    H14A C14 H14C . . 109.5 ?
    H14B C14 H14C . . 109.5 ?
    O5 C15 H15A . . 109.5 ?
    O5 C15 H15B . . 109.5 ?
    H15A C15 H15B . . 109.5 ?
    O5 C15 H15C . . 109.5 ?
    H15A C15 H15C . . 109.5 ?
    H15B C15 H15C . . 109.5 ?
    O1D S1D C1D . . 105.68(6) ?
    O1D S1D C1D . 6 105.68(6) ?
    C1D S1D C1D . 6 98.23(10) ?
    S1D C1D H4 . . 109.5 ?
    S1D C1D H3 . . 109.5 ?
    H4 C1D H3 . . 109.5 ?
    S1D C1D H5 . . 109.5 ?
    H4 C1D H5 . . 109.5 ?
    H3 C1D H5 . . 109.5 ?
loop_
    _geom_torsion_atom_site_label_1
    _geom_torsion_atom_site_label_2
    _geom_torsion_atom_site_label_3
    _geom_torsion_atom_site_label_4
    _geom_torsion_site_symmetry_1
    _geom_torsion_site_symmetry_2
    _geom_torsion_site_symmetry_3
    _geom_torsion_site_symmetry_4
    _geom_torsion
    _geom_torsion_publ_flag
    C13 C1 C2 C3 . . . . 0.0000(10)
                                  ?
    C14 C1 C2 C3 . . . . 180.0 ?
    C1 C2 C3 O1 . . . . 180.0 ?
    C1 C2 C3 C4 . . . . 0.0000(10)
                                 ?
    O1 C3 C4 C5 . . . . 180.0000(10)
                                   ?
    C2 C3 C4 C5 . . . . 0.0000(10)
                                 ?
    C3 C4 C5 O2 . . . . 180.0 ?
    C3 C4 C5 C13 . . . . 0.0 ?
    C6 O2 C5 C4 . . . . 180.0 ?
    C6 O2 C5 C13 . . . . 0.0 ?
    C5 O2 C6 O3 . . . . 180.0 ?
    C5 O2 C6 C7 . . . . 0.0 ?
    O3 C6 C7 C8 . . . . 0.0 ?
    O2 C6 C7 C8 . . . . 180.0 ?
    O3 C6 C7 C12 . . . . 180.0 ?
    O2 C6 C7 C12 . . . . 0.0 ?
    C12 C7 C8 O4 . . . . 180.0 ?
    C6 C7 C8 O4 . . . . 0.0 ?
    C12 C7 C8 C9 . . . . 0.0 ?
    C6 C7 C8 C9 . . . . 180.0 ?
    O4 C8 C9 C10 . . . . 180.0 ?
    C7 C8 C9 C10 . . . . 0.0 ?
    C15 O5 C10 C9 . . . . 0.0 ?
    C15 O5 C10 C11 . . . . 180.0 ?
    C8 C9 C10 O5 . . . . 180.0 ?
    C8 C9 C10 C11 . . . . 0.0 ?
    O5 C10 C11 C12 . . . . 180.0 ?
    C9 C10 C11 C12 . . . . 0.0 ?
    C10 C11 C12 C7 . . . . 0.0 ?
    C10 C11 C12 C13 . . . . 180.0 ?
    C8 C7 C12 C11 . . . . 0.0 ?
    C6 C7 C12 C11 . . . . 180.0 ?
    C8 C7 C12 C13 . . . . 180.0 ?
    C6 C7 C12 C13 . . . . 0.0 ?
    C4 C5 C13 C1 . . . . 0.0 ?
    O2 C5 C13 C1 . . . . 180.0 ?
    C4 C5 C13 C12 . . . . 180.0 ?
    O2 C5 C13 C12 . . . . 0.0000(10)
                                   ?
    C2 C1 C13 C5 . . . . 0.0000(10)
                                  ?
    C14 C1 C13 C5 . . . . 180.0 ?
    C2 C1 C13 C12 . . . . 180.0 ?
    C14 C1 C13 C12 . . . . 0.0 ?
    C11 C12 C13 C5 . . . . 180.0 ?
    C7 C12 C13 C5 . . . . 0.0 ?
    C11 C12 C13 C1 . . . . 0.0 ?
    C7 C12 C13 C1 . . . . 180.0 ?
loop_
    _geom_hbond_atom_site_label_D
    _geom_hbond_atom_site_label_H
    _geom_hbond_atom_site_label_A
    _geom_hbond_site_symmetry_A
    _geom_hbond_distance_DH
    _geom_hbond_distance_HA
    _geom_hbond_distance_DA
    _geom_hbond_angle_DHA
    O1 H1O1 O1D 1_556 0.80 1.82 2.617(2) 174.6
    O4 H1O4 O3 . 0.89 1.76 2.575(2) 151.0
    O4 H1O4 O3 2_656 0.89 2.59 3.162(2) 123.2
    C4 H4C O1 2_657 0.93 2.62 3.467(2) 152.0
    C1D H4 O4 . 0.96 2.70 3.401(2) 130.3
    C1D H5 O2 2_656 0.96 2.66 3.2970(19) 123.9
_iucr_refine_instructions_details
;
TITL Sreekanth2_P1 in P1         New: C2/m
CELL  0.71073   18.8906    6.8391   15.3542    90.000   126.815    90.000
ZERR  4           0.0008    0.0003    0.0008     0.000     0.003     0.000
LATT 7
SYMM             - X ,              Y ,            - Z
SFAC C  H  O  S
UNIT 68  72  24  4
OMIT -3 50
L.S. 25
ACTA
BOND $H
FMAP 2
PLAN 20
EQIV $3 1-X, Y, 2-Z
HTAB C4 O1_$3
EQIV $2 X, Y, 1+Z
HTAB O1 O1D_$2
HTAB C1D O2_$1
EQIV $1 1-X, Y, 1-Z
HTAB O4 O3_$1
HTAB C1D O4
HTAB  O4 O3
CONF
SIZE 0.38 0.09 0.05
DFIX 2.19 0.001 H14C H2
DFIX 2.043 0.001 H14B H11
DFIX 2.043 0.001 H14A H11
WGHT    0.055000    0.973400
FVAR       0.07649
MOLE 1
O1    3    0.390165    0.000000    0.946666    10.50000    0.02091    0.08121 =
         0.01321    0.00000    0.00912    0.00000
AFIX   3
H1O1  2    0.353685    0.000000    0.957526    10.50000   -1.50000
AFIX   0
O2    3    0.422808    0.000000    0.670460    10.50000    0.01356    0.03191 =
         0.01566    0.00000    0.00837    0.00000
O3    3    0.458970    0.000000    0.559575    10.50000    0.01704    0.04352 =
         0.02168    0.00000    0.01314    0.00000
O4    3    0.340693    0.000000    0.351762    10.50000    0.02089    0.03397 =
         0.01899    0.00000    0.01342    0.00000
AFIX   3
H1O4  2    0.393079    0.000000    0.416202    10.50000   -1.50000
AFIX   0
O5    3    0.040619    0.000000    0.222396    10.50000    0.01725    0.04225 =
         0.01296    0.00000    0.00475    0.00000
C1    1    0.217961    0.000000    0.649853    10.50000    0.01787    0.01608 =
         0.01619    0.00000    0.00917    0.00000
C2    1    0.258305    0.000000    0.760772    10.50000    0.01946    0.02647 =
         0.01885    0.00000    0.01316    0.00000
AFIX  43
H2    2    0.222885    0.000000    0.784172    10.50000   -1.20000
AFIX   0
C3    1    0.349923    0.000000    0.838472    10.50000    0.02212    0.03032 =
         0.01415    0.00000    0.01001    0.00000
C4    1    0.402587    0.000000    0.804030    10.50000    0.01346    0.02844 =
         0.01508    0.00000    0.00544    0.00000
AFIX  43
H4C   2    0.463889    0.000000    0.854013    10.50000   -1.20000
AFIX   0
C5    1    0.362163    0.000000    0.693413    10.50000    0.01661    0.01803 =
         0.01799    0.00000    0.01078    0.00000
C6    1    0.398269    0.000000    0.567908    10.50000    0.01889    0.01901 =
         0.01841    0.00000    0.01076    0.00000
C7    1    0.305460    0.000000    0.479510    10.50000    0.01814    0.01515 =
         0.01762    0.00000    0.01029    0.00000
C8    1    0.280522    0.000000    0.372315    10.50000    0.02363    0.01520 =
         0.02004    0.00000    0.01495    0.00000
C9    1    0.192223    0.000000    0.283151    10.50000    0.02566    0.01981 =
         0.01404    0.00000    0.01133    0.00000
AFIX  43
H9    2    0.175697    0.000000    0.212626    10.50000   -1.20000
AFIX   0
C10   1    0.129350    0.000000    0.302387    10.50000    0.01654    0.01902 =
         0.01567    0.00000    0.00620    0.00000
C11   1    0.152015    0.000000    0.407733    10.50000    0.01643    0.02256 =
         0.01758    0.00000    0.00937    0.00000
AFIX  43
H11   2    0.107691    0.000000    0.417041    10.50000   -1.20000
AFIX   0
C12   1    0.240390    0.000000    0.498464    10.50000    0.01884    0.01184 =
         0.01610    0.00000    0.00966    0.00000
C13   1    0.270655    0.000000    0.611900    10.50000    0.01632    0.01454 =
         0.01650    0.00000    0.00915    0.00000
C14   1    0.118254    0.000000    0.576765    10.50000    0.01738    0.03072 =
         0.01904    0.00000    0.01191    0.00000
AFIX 137
H14A  2    0.096966   -0.114611    0.531687    10.50000   -1.50000
H14B  2    0.096966    0.114611    0.531687    10.50000   -1.50000
H14C  2    0.097351    0.000000    0.620392    10.50000   -1.50000
AFIX   0
C15   1    0.010436    0.000000    0.111840    10.50000    0.02664    0.03895 =
         0.01321    0.00000    0.00721    0.00000
AFIX  33
H15A  2   -0.053035    0.000000    0.064103    10.50000   -1.50000
H15B  2    0.032044   -0.114611    0.098614    10.50000   -1.50000
H15C  2    0.032044    0.114611    0.098614    10.50000   -1.50000
AFIX   0
MOLE 2
S1D   4    0.302596    0.000000    0.109128    10.50000    0.01661    0.04238 =
         0.01670    0.00000    0.00973    0.00000
O1D   3    0.279386    0.000000   -0.004074    10.50000    0.02210    0.04810 =
         0.01521    0.00000    0.00900    0.00000
C1D   1    0.378179    0.196659    0.179330    11.00000    0.03059    0.02670 =
         0.02344    0.00186    0.01357    0.00539
AFIX 137
H4    2    0.399185    0.197178    0.253817    11.00000   -1.50000
H3    2    0.348875    0.318139    0.145549    11.00000   -1.50000
H5    2    0.427263    0.180781    0.176505    11.00000   -1.50000
HKLF 4 1 -1.0000  2.0000  0.0000  1.0000  0.0000  0.0000  1.0000 -1.0000 -1.0000
REM  Sreekanth2_P1 in P1         New: C2/m
REM R1 =  0.0319 for   1382 Fo > 4sig(Fo)  and  0.0356 for all   1524 data
REM    144 parameters refined using      3 restraints
END
WGHT      0.0550      0.9730
REM Highest difference peak  0.271,  deepest hole -0.317,  1-sigma level  0.053
Q1    1   0.1983  0.0000  0.4546  10.50000  0.05    0.20
Q2    1   0.2508  0.0000  0.5541  10.50000  0.05    0.19
Q3    1   0.2378  0.0000  0.7019  10.50000  0.05    0.19
Q4    1   0.2990  0.0000  0.4371  10.50000  0.05    0.18
Q5    1   0.3800  0.0405  0.7477  11.00000  0.05    0.18
Q6    1   0.3140  0.0000  0.6454  10.50000  0.05    0.18
Q7    1   0.3195  0.0000  0.0027  10.50000  0.05    0.17
Q8    1   0.3412  0.1182  0.1408  11.00000  0.05    0.15
Q9    1   0.2446  0.0439  0.6269  11.00000  0.05    0.15
Q10   1   0.3714  0.0708  0.8183  11.00000  0.05    0.14
Q11   1   0.2354  0.0572  0.3328  11.00000  0.05    0.14
Q12   1   0.0815  0.0000  0.2587  10.50000  0.05    0.14
Q13   1   0.2956  0.0000  0.7947  10.50000  0.05    0.13
Q14   1   0.2726  0.0418  0.4832  11.00000  0.05    0.12
Q15   1   0.1766  0.0000  0.6150  10.50000  0.05    0.11
Q16   1   0.1645  0.0598  0.2951  11.00000  0.05    0.11
Q17   1   0.3102  0.2844  0.0988  11.00000  0.05    0.11
Q18   1   0.3502  0.2678  1.0041  11.00000  0.05    0.11
Q19   1  -0.0913 -0.2040  0.0727  11.00000  0.05    0.10
Q20   1  -0.0015  0.1508  0.0829  11.00000  0.05    0.10
;
data_global
_journal_date_recd_electronic     2013-01-14
_journal_date_accepted     2013-05-06
_journal_name_full     'Acta Crystallographica, Section E'
_journal_year     2013
_journal_volume     69
_journal_issue      6
_journal_page_first     o872
_journal_page_last     o873
_journal_paper_category     QO
_journal_paper_doi     10.1107/S1600536813012294
_journal_coeditor_code     FY2088
_publ_contact_author_name     'Brett A. Neilan'
_publ_contact_author_address
;
School of Biotechnology and Biomolecular Sciences,
University of New South Wales, Sydney NSW 2052, Australia
;
_publ_contact_author_email     'b.neilan@unsw.edu.au'
_publ_contact_author_fax     '+ 61 2 9385 1483'
_publ_contact_author_phone     '+ 61 2 9385 3235'
_publ_section_title
;
Alternariol 9-<i>O</i>-methyl ether dimethyl sulfoxide monosolvate
;
loop_
    _publ_author_name
    _publ_author_footnote
    _publ_author_address
    'Dasari, Sreekanth' .
;
School of Biotechnology and Biomolecular Sciences,
University of New South Wales, Sydney
NSW 2052
Australia
;
    'Miller, Kristin I.' .
;
School of Biotechnology and Biomolecular Sciences,
University of New South Wales, Sydney
NSW 2052
Australia
;
    'Kalaitzis, John A.' .
;
School of Biotechnology and Biomolecular Sciences,
University of New South Wales, Sydney
NSW 2052
Australia
;
    'Bhadbhade, Mohan' .
;
Mark Wainwright Analytical Centre
University of New South Wales, Sydney
NSW 2052
Australia
;
    'Neilan, Brett A.' .
;
School of Biotechnology and Biomolecular Sciences,
University of New South Wales, Sydney
NSW 2052
Australia
;
