# Supplementary material for: Alternariol 9-O-methyl ether dimethyl sulfoxide monosolvate
Source: Acta Crystallogr Sect E Struct Rep Online. 2013 May 11;69(Pt 6):o872–3. doi: 10.1107/S1600536813012294 (PMC3685032; doi:10.1107/S1600536813012294)
Supplement: Supplementary file 2 [file e-69-0o872-Isup2.hkl]

# 
# h,k,l, Fc-squared, Fo-squared, sigma(Fo-squared) and status flag 
# 
data_I
_shelx_title ' Sreekanth2_P1 in P1         New: C2/m' 
_shelx_refln_list_code          4 
_shelx_F_calc_maximum      431.85 
_exptl_crystal_F_000       736.00 
_reflns_d_resolution_high  0.8409 
 
loop_ 
 _symmetry_equiv_pos_as_xyz 
 'x, y, z' 
 '-x, y, -z' 
 'x+1/2, y+1/2, z' 
 '-x+1/2, y+1/2, -z' 
 '-x, -y, -z' 
 'x, -y, z' 
 '-x+1/2, -y+1/2, -z' 
 'x+1/2, -y+1/2, z' 
 
_cell_length_a    18.8906 
_cell_length_b     6.8391 
_cell_length_c    15.3542 
_cell_angle_alpha  90.000 
_cell_angle_beta  126.815 
_cell_angle_gamma  90.000 
 
_shelx_F_squared_multiplier     1.000 
 
loop_ 
 _refln_index_h 
 _refln_index_k 
 _refln_index_l 
 _refln_F_squared_calc 
 _refln_F_squared_meas 
 _refln_F_squared_sigma 
 _refln_observed_status 
   2   0   0    13523.86    13422.51    178.89 o 
   4   0   0     3098.97     2658.41     30.13 o 
   6   0   0      787.95      813.94     10.68 o 
   8   0   0      465.37      491.53      7.01 o 
  10   0   0      545.89      513.04      8.27 o 
  12   0   0     2091.23     2147.18     32.89 o 
  14   0   0        3.48       -5.13      6.84 o 
  16   0   0       17.24        8.55      6.84 o 
   1   1   0     7819.58     7723.52    104.99 o 
   3   1   0    15464.68    14996.72    139.22 o 
   5   1   0        4.67        7.75      1.04 o 
   7   1   0     4883.32     4720.82     41.66 o 
   9   1   0      479.55      518.61      5.80 o 
  11   1   0      118.11      109.22      2.57 o 
  13   1   0        5.17        9.40      2.84 o 
  15   1   0        0.14        8.42      4.53 o 
  17   1   0      337.09      350.32     16.24 o 
   0   2   0   186497.55   160828.59   3226.86 o 
   2   2   0     9658.38    10210.51    107.77 o 
   4   2   0      432.12      519.09      5.99 o 
   6   2   0      112.50      129.70      2.57 o 
   8   2   0      111.90       88.98      2.44 o 
  10   2   0      239.15      230.52      6.70 o 
  12   2   0      644.60      653.48     10.87 o 
  14   2   0       11.56        5.98      3.04 o 
  16   2   0      171.44      140.05      7.77 o 
   1   3   0     1432.07     1492.00     14.79 o 
   3   3   0     3746.27     3697.28     42.36 o 
   5   3   0      650.77      671.14      8.86 o 
   7   3   0     3296.55     3311.69     40.60 o 
   9   3   0       13.35       22.45      2.01 o 
  11   3   0      220.85      212.39      5.81 o 
  13   3   0       36.45       37.98      3.15 o 
  15   3   0       21.73       12.20      3.45 o 
   0   4   0    59013.56    58634.72    760.34 o 
   2   4   0     3416.57     3724.27     38.18 o 
   4   4   0       10.34        8.94      1.56 o 
   6   4   0       64.15       68.74      2.81 o 
   8   4   0       10.06       17.95      2.37 o 
  10   4   0      197.80      205.42      6.03 o 
  12   4   0      610.69      657.14     11.41 o 
  14   4   0        5.62        1.21      2.83 o 
   1   5   0     1476.31     1518.02     17.76 o 
   3   5   0     2054.46     1960.76     26.38 o 
   5   5   0        1.03        2.42      1.83 o 
   7   5   0      856.33      885.90     14.88 o 
   9   5   0      219.14      224.79      8.51 o 
  11   5   0       23.63       25.00      3.70 o 
  13   5   0       18.41       18.87      3.91 o 
   0   6   0    18513.31    18153.42    320.25 o 
   2   6   0     1440.93     1414.31     21.46 o 
   4   6   0        7.93        6.96      2.90 o 
   6   6   0       18.98       16.11      3.25 o 
   8   6   0       32.25       40.19      6.04 o 
  10   6   0       61.05       80.82      4.19 o 
  12   6   0      287.91      275.36      8.69 o 
   1   7   0       78.92       71.48      3.70 o 
   3   7   0      290.56      299.67     11.16 o 
   5   7   0      101.23      102.17      5.53 o 
   7   7   0      507.68      520.78     17.50 o 
   9   7   0        0.06        1.71      4.83 o 
   0   8   0     5080.52     4449.53    138.46 o 
   2   8   0      705.96      612.05     13.62 o 
 -18   0   1       23.50       18.80      8.55 o 
 -16   0   1       45.95       64.96     10.26 o 
 -14   0   1      693.38      700.32     16.84 o 
 -12   0   1      861.15      928.90     16.85 o 
 -10   0   1     2295.32     2327.92     31.39 o 
  -8   0   1      753.56      868.44     11.70 o 
  -6   0   1     1090.03     1104.37     15.12 o 
  -4   0   1     9922.63     9044.50    240.68 o 
  -2   0   1     5159.65     4992.19     92.91 o 
   0   0   1     3093.24     2251.26     51.60 o 
   2   0   1      585.27      729.28     10.12 o 
   4   0   1     4564.00     4827.90     58.02 o 
   6   0   1      538.67      577.12      7.84 o 
   8   0   1     1093.62     1169.09     15.24 o 
  10   0   1     1279.20     1169.84     16.76 o 
  12   0   1        8.61       23.35      4.78 o 
  14   0   1      277.32      264.95     17.09 o 
  16   0   1      236.93      205.13     15.38 o 
 -17   1   1      118.63       90.60      7.79 o 
 -15   1   1      706.79      672.12     14.87 o 
 -13   1   1        3.37       -1.40      2.27 o 
 -11   1   1      909.54      866.54      9.50 o 
  -9   1   1     3038.54     3088.78     26.14 o 
  -7   1   1     9932.83    10012.29    106.10 o 
  -5   1   1      987.59      960.65     10.05 o 
  -3   1   1     5810.02     5578.82     48.86 o 
  -1   1   1      171.11      158.01      1.81 o 
   1   1   1        0.74        1.60      0.67 o 
   3   1   1    15141.61    14878.17    136.60 o 
   5   1   1     1635.03     1898.52     20.50 o 
   7   1   1     4401.31     5005.03     42.92 o 
   9   1   1      993.56      977.82      9.57 o 
  11   1   1      531.41      544.19      7.74 o 
  13   1   1      628.73      605.84     13.06 o 
  15   1   1        2.80       -0.38      5.34 o 
  17   1   1       85.75       88.89      8.46 o 
 -18   2   1        2.80        7.03      5.34 o 
 -16   2   1        1.99        1.45      4.53 o 
 -14   2   1      186.07      193.11      6.19 o 
 -12   2   1      213.98      226.35      5.50 o 
 -10   2   1     3625.33     3561.13     44.99 o 
  -8   2   1        0.07        2.90      1.16 o 
  -6   2   1      337.51      367.70      4.77 o 
  -4   2   1    11987.30    11556.58    113.20 o 
  -2   2   1    13844.47    14267.49    130.47 o 
   0   2   1     5521.79     5874.70     60.36 o 
   2   2   1     8185.46     8351.83     93.51 o 
   4   2   1     2044.10     2133.22     22.38 o 
   6   2   1     2968.30     3077.99     27.96 o 
   8   2   1     1092.14     1149.48     12.67 o 
  10   2   1      258.75      231.09      4.99 o 
  12   2   1        3.48       -2.14      2.49 o 
  14   2   1       13.59        8.00      3.45 o 
  16   2   1      160.04      173.22     15.85 o 
 -17   3   1       86.46       99.58      7.04 o 
 -15   3   1      211.37      220.59      6.87 o 
 -13   3   1        2.41        0.07      3.19 o 
 -11   3   1      218.15      238.52      5.13 o 
  -9   3   1     1439.84     1462.11     18.27 o 
  -7   3   1     7126.67     7166.89     77.93 o 
  -5   3   1     1086.32     1096.62     13.43 o 
  -3   3   1      103.94       82.96      2.14 o 
  -1   3   1       12.62        7.12      0.89 o 
   1   3   1      688.52      763.19      8.50 o 
   3   3   1     8268.06     8438.95     94.69 o 
   5   3   1       42.22       49.16      3.17 o 
   7   3   1     3543.82     3855.02     39.99 o 
   9   3   1       60.78       54.85      2.80 o 
  11   3   1      128.53      135.56      4.92 o 
  13   3   1      176.76      192.42      5.56 o 
  15   3   1       24.67       43.19      4.64 o 
 -16   4   1       17.21       22.15      4.02 o 
 -14   4   1      223.40      251.36      6.97 o 
 -12   4   1      239.66      231.21      8.22 o 
 -10   4   1     1144.47     1140.12     30.26 o 
  -8   4   1       20.93       26.06      2.24 o 
  -6   4   1        3.62       12.01      1.70 o 
  -4   4   1     2361.19     2326.91     29.18 o 
  -2   4   1     1556.98     1794.83     19.66 o 
   0   4   1     1090.60     1230.90     13.02 o 
   2   4   1      847.43      876.15     10.97 o 
   4   4   1     1032.01     1098.07     14.45 o 
   6   4   1      716.66      725.40     10.32 o 
   8   4   1      605.91      615.86     10.08 o 
  10   4   1      378.75      395.86      7.52 o 
  12   4   1       12.95       10.03      2.71 o 
  14   4   1       69.50       79.28      7.59 o 
 -13   5   1        1.47        2.33      3.70 o 
 -11   5   1      654.36      693.29     16.06 o 
  -9   5   1      464.15      487.93     13.13 o 
  -7   5   1     1012.13      992.86     26.81 o 
  -5   5   1      529.03      481.07     10.01 o 
  -3   5   1      728.68      718.92     10.12 o 
  -1   5   1      149.08      148.21      2.50 o 
   1   5   1       81.06       71.02      2.84 o 
   3   5   1     1230.67     1173.14     18.06 o 
   5   5   1      295.35      274.16      6.54 o 
   7   5   1      796.10      755.24     17.97 o 
   9   5   1      108.88       98.51      6.66 o 
  11   5   1      207.05      229.66      7.64 o 
  13   5   1      280.04      288.53      9.47 o 
 -12   6   1       74.93       70.96      4.63 o 
 -10   6   1      286.37      301.43     12.65 o 
  -8   6   1        0.75        0.00      6.84 o 
  -6   6   1        1.89        4.59      3.00 o 
  -4   6   1      603.74      584.91     10.50 o 
  -2   6   1      545.88      562.26      8.23 o 
   0   6   1      510.33      510.86     10.08 o 
   2   6   1       86.35       81.00      3.78 o 
   4   6   1      320.33      316.71     10.36 o 
   6   6   1      418.60      365.82     13.30 o 
   8   6   1      294.07      288.90     12.09 o 
  10   6   1      124.57      124.50      6.38 o 
  -9   7   1      128.39      134.24      8.46 o 
  -7   7   1      814.94      861.02     24.76 o 
  -5   7   1      119.36      120.24      5.92 o 
  -3   7   1        2.59        0.27      2.08 o 
  -1   7   1        4.21       10.72      3.20 o 
   1   7   1       56.64       54.27      2.59 o 
   3   7   1      571.84      576.85     14.05 o 
   5   7   1        3.78       -3.42      5.13 o 
   7   7   1      638.73      608.05     19.92 o 
  -2   8   1      757.34      639.53     16.92 o 
   0   8   1      540.31      448.35     11.18 o 
   2   8   1       95.95       92.89      4.74 o 
 -18   0   2       34.50       42.73      8.55 o 
 -16   0   2      896.82      825.63     35.90 o 
 -14   0   2      982.36      945.39     30.65 o 
 -12   0   2      254.81      207.88      4.40 o 
 -10   0   2     2152.17     2371.05     30.05 o 
  -8   0   2      265.99      171.20      3.56 o 
  -6   0   2      988.16     1039.54     26.65 o 
  -4   0   2     4243.80     4175.89     60.47 o 
  -2   0   2     6734.44     6572.29    126.43 o 
   0   0   2      354.79      298.12     13.54 o 
   2   0   2      230.28      219.80      4.20 o 
   4   0   2     1026.54     1137.36     17.45 o 
   6   0   2       57.28       34.65      1.64 o 
   8   0   2      312.41      376.52      5.76 o 
  10   0   2      158.86      136.09      4.92 o 
  12   0   2        0.44        4.40      4.10 o 
  14   0   2     1444.59     1353.83     54.70 o 
  16   0   2      214.12      188.03     17.09 o 
 -19   1   2      245.89      213.26     23.93 o 
 -17   1   2      845.83      798.34     25.38 o 
 -15   1   2      190.16      194.24      7.07 o 
 -13   1   2     1247.39     1355.59     16.84 o 
 -11   1   2     3310.00     3267.80     28.00 o 
  -9   1   2     2068.22     1917.16     18.79 o 
  -7   1   2     4058.79     3931.51     43.27 o 
  -5   1   2      369.58      344.45      3.87 o 
  -3   1   2      122.87      115.05      1.86 o 
  -1   1   2        5.20       16.15      1.03 o 
   1   1   2     2919.02     2865.91     31.31 o 
   3   1   2       13.35       18.75      1.18 o 
   5   1   2    15045.54    16300.41    158.23 o 
   7   1   2      430.78      507.83      5.95 o 
   9   1   2      423.51      440.86      5.76 o 
  11   1   2      856.78      842.37     13.42 o 
  13   1   2     2508.10     2198.36     47.37 o 
  15   1   2       32.94       41.40      6.57 o 
 -18   2   2      213.63      217.83      9.77 o 
 -16   2   2      475.22      500.11     14.06 o 
 -14   2   2      209.88      195.68      5.61 o 
 -12   2   2      611.36      561.22      8.70 o 
 -10   2   2     3421.15     3485.19     42.45 o 
  -8   2   2      902.06      817.31     10.00 o 
  -6   2   2     4796.18     4670.22     48.34 o 
  -4   2   2      107.23      114.03      1.98 o 
  -2   2   2       52.46       74.55      1.51 o 
   0   2   2      974.42      930.48      9.51 o 
   2   2   2      871.25      942.85      9.73 o 
   4   2   2       12.06        3.47      1.03 o 
   6   2   2      698.01      640.53      8.09 o 
   8   2   2        0.06       -0.50      1.70 o 
  10   2   2        2.36       -1.71      2.15 o 
  12   2   2       68.51       78.15      4.17 o 
  14   2   2      791.46      776.88     16.80 o 
 -17   3   2      320.89      347.21     12.31 o 
 -15   3   2       97.59      102.37      4.16 o 
 -13   3   2     1466.19     1495.34     22.17 o 
 -11   3   2     1327.85     1313.65     21.81 o 
  -9   3   2     2417.11     2290.87     27.78 o 
  -7   3   2     2554.71     2534.47     28.37 o 
  -5   3   2     1051.68     1096.84     11.89 o 
  -3   3   2       21.81       24.48      1.39 o 
  -1   3   2     1232.78     1351.30     12.04 o 
   1   3   2     1903.28     2052.63     22.27 o 
   3   3   2      786.22      843.83     11.10 o 
   5   3   2     5666.23     5849.51     64.05 o 
   7   3   2       25.16       36.91      1.87 o 
   9   3   2      239.00      235.10      4.89 o 
  11   3   2      304.12      338.97      7.34 o 
  13   3   2     1843.70     1774.74     33.40 o 
  15   3   2        5.87        6.84      3.89 o 
 -16   4   2      268.24      282.58     11.10 o 
 -14   4   2      290.10      294.50      7.51 o 
 -12   4   2      223.87      225.59      6.43 o 
 -10   4   2      741.35      742.87     19.39 o 
  -8   4   2      112.98      122.36      4.13 o 
  -6   4   2      594.39      558.80      8.96 o 
  -4   4   2      403.09      394.82      5.11 o 
  -2   4   2      910.33      973.60     10.16 o 
   0   4   2        4.72        5.70      1.28 o 
   2   4   2        1.56        3.42      1.35 o 
   4   4   2      157.91      192.44      3.65 o 
   6   4   2      141.26      145.89      4.46 o 
   8   4   2       78.75       89.41      3.97 o 
  10   4   2       17.02       12.68      2.41 o 
  12   4   2        1.05        8.40      2.83 o 
  14   4   2      565.75      597.81     17.52 o 
 -15   5   2      189.29      190.19      6.80 o 
 -13   5   2      270.76      274.78      8.76 o 
 -11   5   2      757.98      791.91     23.93 o 
  -9   5   2      222.15      200.61      8.19 o 
  -7   5   2      433.80      396.11      8.08 o 
  -5   5   2       16.20       11.85      2.13 o 
  -3   5   2        3.26        2.14      1.42 o 
  -1   5   2      131.61      113.12      2.67 o 
   1   5   2      516.20      517.38      9.10 o 
   3   5   2       17.85       19.64      2.40 o 
   5   5   2     2521.12     2599.57     43.30 o 
   7   5   2      432.26      426.58     10.77 o 
   9   5   2      199.07      201.87      7.24 o 
  11   5   2      695.96      725.49     17.07 o 
 -12   6   2       31.27       38.97      4.51 o 
 -10   6   2      249.28      237.72     10.88 o 
  -8   6   2        4.44        9.06      3.52 o 
  -6   6   2       83.14       86.54      4.69 o 
  -4   6   2      268.75      259.97      4.70 o 
  -2   6   2      456.45      457.12      6.49 o 
   0   6   2       14.13       14.96      2.62 o 
   2   6   2       21.91       18.63      3.59 o 
   4   6   2       78.79       84.34      4.93 o 
   6   6   2        3.41        2.56      4.83 o 
   8   6   2       36.80       44.46      2.98 o 
  10   6   2       16.08       11.53      3.70 o 
  -9   7   2      255.90      263.29     12.09 o 
  -7   7   2      176.57      183.36      7.52 o 
  -5   7   2       65.89       73.79      5.71 o 
  -3   7   2        0.06        1.45      2.63 o 
  -1   7   2        7.45        6.66      2.08 o 
   1   7   2      138.12      145.88      4.22 o 
   3   7   2       90.37       93.21      5.21 o 
   5   7   2      845.89      789.74     23.55 o 
   7   7   2       34.28       33.14     10.26 o 
  -4   8   2       29.27       23.87      4.27 o 
  -2   8   2       36.45       31.15      3.63 o 
   0   8   2        7.86        6.99      3.20 o 
 -18   0   3      304.76      328.20     20.51 o 
 -16   0   3     2201.69     2179.77     55.25 o 
 -14   0   3     6848.47     7022.94    216.13 o 
 -12   0   3        4.04        2.31      1.56 o 
 -10   0   3       24.45       23.42      2.98 o 
  -8   0   3      419.29      476.22     10.36 o 
  -6   0   3     5756.86     5250.18    149.51 o 
  -4   0   3     8142.94     7047.16    360.35 o 
  -2   0   3     8313.73     7899.29    152.97 o 
   0   0   3      244.22      170.58      4.00 o 
   2   0   3      225.23      247.65      5.51 o 
   4   0   3     4536.77     4541.48    100.55 o 
   6   0   3      726.36      775.23     12.56 o 
   8   0   3      215.14      216.82      4.71 o 
  10   0   3      263.19      301.80     16.29 o 
  12   0   3      309.01      324.17     11.91 o 
  14   0   3        0.18        3.42      8.55 o 
 -19   1   3      171.55      177.02     10.88 o 
 -17   1   3      283.47      302.11      9.11 o 
 -15   1   3     2558.91     2552.82     40.33 o 
 -13   1   3     2860.68     2734.46     26.86 o 
 -11   1   3        8.01        2.88      1.25 o 
  -9   1   3     1352.87     1264.21     14.68 o 
  -7   1   3     1232.18     1285.91     13.06 o 
  -5   1   3      519.71      607.67      7.09 o 
  -3   1   3    17320.28    16140.62    174.85 o 
  -1   1   3       32.23       30.73      1.37 o 
   1   1   3      804.84      752.95     14.38 o 
   3   1   3     2943.29     2827.95     27.94 o 
   5   1   3      949.87      968.62     10.20 o 
   7   1   3      280.54      244.86      4.16 o 
   9   1   3      447.56      450.93      8.12 o 
  11   1   3      647.80      547.36     10.79 o 
  13   1   3     1067.92      910.52     24.31 o 
  15   1   3        2.31       11.97      6.04 o 
 -18   2   3      289.44      353.41     15.81 o 
 -16   2   3      882.49      881.25     16.07 o 
 -14   2   3     5759.25     5837.98     73.17 o 
 -12   2   3      447.51      428.01      7.34 o 
 -10   2   3        4.87        9.19      1.32 o 
  -8   2   3     2706.63     2678.91     29.78 o 
  -6   2   3     3520.79     3448.29     32.77 o 
  -4   2   3        1.84        0.73      0.76 o 
  -2   2   3     6487.70     6499.90     66.61 o 
   0   2   3     3064.24     3236.16     33.40 o 
   2   2   3       97.96       85.72      1.98 o 
   4   2   3     7741.47     8053.77     87.61 o 
   6   2   3      189.50      206.24      4.44 o 
   8   2   3       10.47       10.62      2.80 o 
  10   2   3       54.99       48.61      2.98 o 
  12   2   3       28.94       39.21      4.69 o 
  14   2   3       22.19       49.75      4.93 o 
 -17   3   3       44.79       52.54      7.36 o 
 -15   3   3     1145.28     1168.52     16.43 o 
 -13   3   3     1284.20     1278.75     19.17 o 
 -11   3   3      194.83      175.69      5.22 o 
  -9   3   3     1479.88     1467.68     17.28 o 
  -7   3   3       35.84       42.75      1.94 o 
  -5   3   3       25.16       22.57      1.07 o 
  -3   3   3     3472.28     3548.85     33.23 o 
  -1   3   3        0.23        0.31      0.89 o 
   1   3   3     1783.42     1827.54     20.51 o 
   3   3   3     1349.42     1294.37     15.91 o 
   5   3   3     1560.89     1531.72     18.79 o 
   7   3   3      236.68      224.51      5.18 o 
   9   3   3       82.75       90.77      3.50 o 
  11   3   3      630.09      583.50     11.43 o 
  13   3   3      478.61      423.50     11.17 o 
 -16   4   3      844.75      880.01     14.20 o 
 -14   4   3     3682.45     3826.44     48.81 o 
 -12   4   3       98.67      103.68      4.20 o 
 -10   4   3       29.53       36.88      2.78 o 
  -8   4   3      373.37      381.61      6.17 o 
  -6   4   3     1585.02     1544.06     15.72 o 
  -4   4   3      439.49      437.36      4.77 o 
  -2   4   3     1550.62     1621.33     15.67 o 
   0   4   3      209.43      230.75      3.51 o 
   2   4   3       28.88       32.50      2.19 o 
   4   4   3     2137.85     2258.44     30.81 o 
   6   4   3      265.04      285.60      6.54 o 
   8   4   3       27.16       35.37      2.41 o 
  10   4   3       67.47       70.48      3.70 o 
  12   4   3       63.57       73.76      5.19 o 
 -15   5   3      971.44     1005.14     18.81 o 
 -13   5   3     1241.20     1230.11     25.99 o 
 -11   5   3        2.25        5.13      2.96 o 
  -9   5   3      102.66       96.56      4.19 o 
  -7   5   3      283.31      272.28      6.54 o 
  -5   5   3      202.66      203.19      4.20 o 
  -3   5   3     2675.54     2666.92     29.35 o 
  -1   5   3      241.27      223.64      3.71 o 
   1   5   3       11.41        7.23      1.98 o 
   3   5   3      132.00      135.11      5.31 o 
   5   5   3       62.82       51.24      3.62 o 
   7   5   3       75.64       88.58      4.98 o 
   9   5   3      298.67      302.16      8.84 o 
  11   5   3      256.11      239.01     12.42 o 
 -12   6   3       81.84       83.31      5.14 o 
 -10   6   3       22.57       23.74      2.87 o 
  -8   6   3      145.94      148.84      5.89 o 
  -6   6   3      429.65      418.46      7.54 o 
  -4   6   3      299.50      282.17      4.78 o 
  -2   6   3      526.44      522.97      7.21 o 
   0   6   3        5.75        9.50      1.81 o 
   2   6   3       38.39       36.09      4.21 o 
   4   6   3      649.11      688.30     16.37 o 
   6   6   3      116.28      120.52      8.46 o 
   8   6   3       43.84       41.76      3.91 o 
  -9   7   3      113.78      130.00      8.46 o 
  -7   7   3       10.16       10.99      2.49 o 
  -5   7   3        1.47        5.37      2.49 o 
  -3   7   3      398.26      367.74      7.48 o 
  -1   7   3       24.15       19.84      1.96 o 
   1   7   3      135.49      151.58      4.59 o 
   3   7   3       45.04       46.22      5.25 o 
   5   7   3      190.34      212.46     10.88 o 
  -2   8   3      232.26      213.35     18.21 o 
 -20   0   4        2.62        6.84      8.55 o 
 -18   0   4     2076.34     2155.53     83.76 o 
 -16   0   4      702.56      745.80     16.13 o 
 -14   0   4     4675.49     4734.81     94.93 o 
 -12   0   4       63.28       39.03      3.69 o 
 -10   0   4       37.10       29.71      2.56 o 
  -8   0   4      675.11      785.40     18.32 o 
  -6   0   4    29795.74    27465.47   1001.96 o 
  -4   0   4     2570.75     2580.70     50.66 o 
  -2   0   4     2987.75     2623.26     78.95 o 
   0   0   4     3118.52     2757.48     63.90 o 
   2   0   4      475.36      463.25     12.49 o 
   4   0   4      156.38      206.01      4.43 o 
   6   0   4      412.88      425.95      8.24 o 
   8   0   4     1204.43     1148.44     24.65 o 
  10   0   4      908.51      912.73     21.12 o 
  12   0   4        2.13        1.92      4.40 o 
  14   0   4        8.62       10.26      8.55 o 
 -19   1   4      359.47      391.48     15.71 o 
 -17   1   4      326.79      327.82      9.49 o 
 -15   1   4       12.63        6.65      2.83 o 
 -13   1   4        7.80        2.79      1.57 o 
 -11   1   4      478.52      479.82      6.36 o 
  -9   1   4      962.27      875.53     11.81 o 
  -7   1   4      231.99      218.49      3.82 o 
  -5   1   4      662.14      626.38      8.42 o 
  -3   1   4     3537.63     3055.40     51.86 o 
  -1   1   4     2446.66     2232.24     33.04 o 
   1   1   4        2.72        2.14      1.55 o 
   3   1   4      521.81      479.33      5.66 o 
   5   1   4      786.39      886.23      9.06 o 
   7   1   4      946.14      943.60     12.28 o 
   9   1   4      257.22      248.46      6.54 o 
  11   1   4      132.29      103.59      5.57 o 
  13   1   4      403.79      420.66     12.75 o 
 -18   2   4      984.25     1014.19     32.51 o 
 -16   2   4     1047.92     1092.66     17.17 o 
 -14   2   4     2168.56     2259.31     26.15 o 
 -12   2   4        1.46        4.79      1.96 o 
 -10   2   4     1425.64     1331.84     16.56 o 
  -8   2   4       66.40       85.75      2.33 o 
  -6   2   4     7351.15     7281.32     74.78 o 
  -4   2   4      597.34      597.29      7.09 o 
  -2   2   4      257.50      295.74      4.50 o 
   0   2   4     1269.54     1202.83     14.63 o 
   2   2   4      803.31      823.06     10.06 o 
   4   2   4      154.44      181.12      3.55 o 
   6   2   4        4.01        3.54      1.76 o 
   8   2   4      852.01      789.27     12.54 o 
  10   2   4      216.28      210.65      6.28 o 
  12   2   4        0.14        0.09      3.78 o 
  14   2   4      139.22      141.82      7.77 o 
 -19   3   4       85.69      107.27      7.04 o 
 -17   3   4      147.30      155.04      5.50 o 
 -15   3   4      213.35      187.93      4.89 o 
 -13   3   4       41.33       31.21      2.72 o 
 -11   3   4      738.61      706.06     10.48 o 
  -9   3   4      302.08      247.59      4.32 o 
  -7   3   4      768.20      838.18      9.42 o 
  -5   3   4      114.07      103.09      2.93 o 
  -3   3   4      435.95      366.39      4.68 o 
  -1   3   4     2490.42     2565.29     26.63 o 
   1   3   4      186.13      236.95      3.87 o 
   3   3   4      923.38      922.56     10.96 o 
   5   3   4     1195.38     1235.56     16.62 o 
   7   3   4      194.26      199.64      5.07 o 
   9   3   4      312.80      282.74      8.99 o 
  11   3   4      297.56      278.20      8.56 o 
  13   3   4      139.57      177.03      7.55 o 
 -18   4   4      697.99      760.19     21.07 o 
 -16   4   4      656.98      656.75     11.30 o 
 -14   4   4     2130.37     2255.50     32.59 o 
 -12   4   4       12.08       15.14      2.19 o 
 -10   4   4      324.90      320.11      5.87 o 
  -8   4   4       11.63       10.31      1.25 o 
  -6   4   4     3866.20     3902.06     40.54 o 
  -4   4   4      341.78      330.29      6.10 o 
  -2   4   4       65.59       63.19      1.79 o 
   0   4   4      696.62      710.39      9.13 o 
   2   4   4      114.67      126.32      3.29 o 
   4   4   4       77.63       77.67      3.95 o 
   6   4   4       41.09       51.44      2.92 o 
   8   4   4      334.09      335.30      8.74 o 
  10   4   4      301.48      333.40      8.08 o 
  12   4   4        0.13       -5.09      3.39 o 
 -15   5   4        7.54        4.73      3.72 o 
 -13   5   4       10.17        7.35      3.52 o 
 -11   5   4       29.87       25.87      3.25 o 
  -9   5   4      200.75      166.71      5.11 o 
  -7   5   4       48.90       57.15      2.70 o 
  -5   5   4      248.53      229.02      4.57 o 
  -3   5   4      788.67      755.59     11.23 o 
  -1   5   4      320.68      327.41      5.93 o 
   1   5   4       13.30        6.71      1.90 o 
   3   5   4      100.09       83.23      3.65 o 
   5   5   4      180.21      185.19      6.58 o 
   7   5   4      303.62      322.54      9.47 o 
   9   5   4        2.09        1.78      3.70 o 
 -14   6   4     1400.12     1385.21     28.87 o 
 -12   6   4       14.16       16.80      5.17 o 
 -10   6   4       77.60       86.68      4.98 o 
  -8   6   4        8.85        6.92      2.47 o 
  -6   6   4     1239.30     1249.83     17.81 o 
  -4   6   4       87.80       90.31      3.19 o 
  -2   6   4       65.95       60.32      2.62 o 
   0   6   4      339.57      325.72      6.58 o 
   2   6   4       24.24       21.21      2.58 o 
   4   6   4       24.85       17.51      2.79 o 
   6   6   4       17.33       18.16      2.88 o 
   8   6   4       51.80       61.89      4.19 o 
 -11   7   4      150.11      161.27      6.71 o 
  -9   7   4        6.72        9.40      4.27 o 
  -7   7   4      365.80      353.18     13.05 o 
  -5   7   4       15.10       14.55      2.72 o 
  -3   7   4       14.01       12.62      3.70 o 
  -1   7   4      328.89      300.24      7.07 o 
   1   7   4       72.97       69.19      3.48 o 
   3   7   4      277.37      275.93      9.10 o 
   5   7   4      199.87      219.69     10.88 o 
 -20   0   5      158.79      148.72     13.68 o 
 -18   0   5      915.69      981.19     41.03 o 
 -16   0   5     6905.68     7189.93    142.74 o 
 -14   0   5      474.22      491.39     11.01 o 
 -12   0   5        7.01       -3.85      2.56 o 
 -10   0   5        1.05       20.85      2.96 o 
  -8   0   5     3661.19     3703.05     73.22 o 
  -6   0   5      770.18      682.74     32.12 o 
  -4   0   5     3121.33     2929.13     57.75 o 
  -2   0   5     7752.98     7207.37    190.23 o 
   0   0   5      164.11      177.89      6.66 o 
   2   0   5     1275.20     1421.85     38.36 o 
   4   0   5        0.36        0.11      1.36 o 
   6   0   5     2582.14     2510.32     60.59 o 
   8   0   5     1048.69     1036.21     22.64 o 
  10   0   5     2104.68     1894.08     84.61 o 
  12   0   5       42.84       48.89      6.57 o 
 -19   1   5       10.68       -5.13      4.83 o 
 -17   1   5      156.80      147.50      5.77 o 
 -15   1   5     4672.61     4478.61     56.56 o 
 -13   1   5     3317.88     3214.82     41.71 o 
 -11   1   5        4.85       19.28      1.79 o 
  -9   1   5     7619.92     8252.20    146.18 o 
  -7   1   5     1332.32     1657.42     21.69 o 
  -5   1   5      204.79      161.00      3.38 o 
  -3   1   5     1806.77     1726.94     24.28 o 
  -1   1   5      892.28      887.11     18.05 o 
   1   1   5      763.26      758.11     12.74 o 
   3   1   5       42.87       33.42      1.45 o 
   5   1   5        1.98        0.06      1.10 o 
   7   1   5      294.13      300.70      5.58 o 
   9   1   5      502.92      424.80     11.37 o 
  11   1   5      716.43      675.33     15.27 o 
  13   1   5      201.71      209.38     11.07 o 
 -20   2   5       48.62       42.40      5.53 o 
 -18   2   5      324.02      351.13     10.15 o 
 -16   2   5     7348.36     7175.82    107.08 o 
 -14   2   5       39.44       45.55      2.86 o 
 -12   2   5      457.99      426.71      8.24 o 
 -10   2   5      352.21      255.99      4.89 o 
  -8   2   5      449.38      392.06      5.43 o 
  -6   2   5       56.56       67.37      1.98 o 
  -4   2   5       35.83       24.63      1.42 o 
  -2   2   5     2017.69     2010.16     24.03 o 
   0   2   5      396.81      370.61      5.52 o 
   2   2   5       76.53       82.84      2.30 o 
   4   2   5      381.17      348.22      5.95 o 
   6   2   5     2956.30     2849.58     39.74 o 
   8   2   5      315.62      320.06      8.66 o 
  10   2   5     1275.07     1179.89     24.43 o 
  12   2   5       17.00       19.13      4.27 o 
 -19   3   5        1.58        0.00      4.53 o 
 -17   3   5       21.12       22.82      3.08 o 
 -15   3   5     3005.65     3087.69     40.76 o 
 -13   3   5     3287.67     3201.09     41.91 o 
 -11   3   5       15.18       21.02      2.37 o 
  -9   3   5     2475.49     2798.93     31.76 o 
  -7   3   5      361.87      456.08      5.80 o 
  -5   3   5       26.16       31.82      1.50 o 
  -3   3   5      618.20      616.26      7.49 o 
  -1   3   5       60.43       80.86      1.95 o 
   1   3   5      765.28      749.74      9.90 o 
   3   3   5      494.01      466.72      6.59 o 
   5   3   5        3.95        4.34      2.03 o 
   7   3   5        5.38        3.66      2.37 o 
   9   3   5      264.85      240.55      7.95 o 
  11   3   5      206.02      203.90      7.55 o 
 -18   4   5      409.56      424.29     11.01 o 
 -16   4   5     3922.68     4017.38     62.06 o 
 -14   4   5       96.27       96.05      3.94 o 
 -12   4   5       97.20      102.27      3.61 o 
 -10   4   5       43.55       37.92      2.49 o 
  -8   4   5      479.18      421.25      6.73 o 
  -6   4   5       18.09       14.37      1.42 o 
  -4   4   5      256.13      240.34      4.37 o 
  -2   4   5     1603.08     1640.86     17.66 o 
   0   4   5       15.26       15.99      1.51 o 
   2   4   5       40.70       37.46      1.82 o 
   4   4   5       26.16       23.66      2.19 o 
   6   4   5     1484.83     1486.08     24.29 o 
   8   4   5      460.40      506.97     10.05 o 
  10   4   5      795.33      811.85     18.75 o 
 -15   5   5     1712.88     1750.68     35.76 o 
 -13   5   5      720.55      716.79     16.54 o 
 -11   5   5       11.61        6.50      2.58 o 
  -9   5   5     2125.37     2185.14     38.23 o 
  -7   5   5      134.71      150.59      3.59 o 
  -5   5   5      238.71      235.81      4.32 o 
  -3   5   5      146.07      143.35      3.43 o 
  -1   5   5      143.67      131.47      4.10 o 
   1   5   5       67.35       54.35      2.94 o 
   3   5   5        0.06       -1.18      2.63 o 
   5   5   5       31.69       30.86      3.70 o 
   7   5   5      146.37      144.47     10.27 o 
   9   5   5      262.69      266.76     10.90 o 
 -14   6   5       18.84       30.67      4.81 o 
 -12   6   5       18.56       19.85     11.11 o 
 -10   6   5       13.26       16.61      4.10 o 
  -8   6   5      170.01      167.63      6.20 o 
  -6   6   5        7.21        5.58      2.40 o 
  -4   6   5      185.30      187.14      4.53 o 
  -2   6   5      557.31      566.80     10.19 o 
   0   6   5       24.01       19.76      2.50 o 
   2   6   5        6.44        3.42      6.04 o 
   4   6   5        7.10        9.40      2.79 o 
   6   6   5      650.28      644.24     23.82 o 
 -11   7   5       19.04       12.70      6.84 o 
  -9   7   5      384.97      364.16     11.91 o 
  -7   7   5      109.27       90.37      5.34 o 
  -5   7   5        8.29        9.25      2.47 o 
  -3   7   5       85.70       85.05      3.64 o 
  -1   7   5       16.65       15.00      3.00 o 
   1   7   5       14.97       19.14      2.88 o 
   3   7   5       73.33       88.83      5.14 o 
 -20   0   6     1150.09     1170.93     49.57 o 
 -18   0   6       35.07       39.32      6.04 o 
 -16   0   6      216.29      234.81      8.77 o 
 -14   0   6     1175.71     1208.44     31.31 o 
 -12   0   6     3684.61     3837.19     79.46 o 
 -10   0   6     1776.31     1926.31    103.59 o 
  -8   0   6     1328.22     1538.81     31.35 o 
  -6   0   6      161.89      170.19      5.53 o 
  -4   0   6     1906.59     1905.16     53.03 o 
  -2   0   6     1662.03     1867.19     31.84 o 
   0   0   6      287.36      335.77      8.51 o 
   2   0   6      723.57      891.13     19.58 o 
   4   0   6       84.88       98.96      3.74 o 
   6   0   6      832.16      793.35     18.11 o 
   8   0   6      905.66      850.40     70.08 o 
  10   0   6        3.89       -1.71      4.83 o 
  12   0   6       77.09       70.93      8.55 o 
 -21   1   6        1.85       -3.04      5.34 o 
 -19   1   6        0.14       -1.56      3.31 o 
 -17   1   6      490.50      492.49     12.67 o 
 -15   1   6        5.55        6.39      2.34 o 
 -13   1   6     1463.43     1502.37     35.27 o 
 -11   1   6     2455.97     2890.36     40.96 o 
  -9   1   6    10322.02    11490.49    143.88 o 
  -7   1   6      145.96      131.41      3.38 o 
  -5   1   6      320.78      316.90      6.02 o 
  -3   1   6     6486.55     6845.23     93.78 o 
  -1   1   6     8529.64     9515.42    130.23 o 
   1   1   6       14.23       11.45      1.56 o 
   3   1   6      452.52      485.08      6.15 o 
   5   1   6      103.13      101.93      3.57 o 
   7   1   6     1035.33      994.70     16.99 o 
   9   1   6      304.51      299.14      7.44 o 
  11   1   6      788.72      747.57     19.01 o 
 -20   2   6      469.88      505.38     21.21 o 
 -18   2   6       10.77       14.61      3.45 o 
 -16   2   6      766.14      781.55     14.40 o 
 -14   2   6      449.66      492.19      9.82 o 
 -12   2   6     5017.28     4934.85     69.07 o 
 -10   2   6      603.00      661.02      8.94 o 
  -8   2   6     3031.04     3053.28     36.30 o 
  -6   2   6       15.36       18.90      1.69 o 
  -4   2   6       10.87       13.32      1.36 o 
  -2   2   6      414.18      516.85      7.61 o 
   0   2   6      225.69      194.03      3.90 o 
   2   2   6      963.97      985.30     16.71 o 
   4   2   6      116.38      110.53      4.12 o 
   6   2   6      323.75      301.05      7.13 o 
   8   2   6      237.34      254.36      7.17 o 
  10   2   6       75.44       85.40      5.51 o 
 -19   3   6       30.38       27.70      4.74 o 
 -17   3   6      183.88      199.06      6.63 o 
 -15   3   6       91.23       97.01      4.07 o 
 -13   3   6     1153.73     1151.78     19.71 o 
 -11   3   6     2504.16     2678.46     41.62 o 
  -9   3   6     6643.72     7203.35     84.29 o 
  -7   3   6        5.90        5.47      1.22 o 
  -5   3   6      137.57      145.47      2.91 o 
  -3   3   6     1684.71     1816.91     20.48 o 
  -1   3   6     3759.81     3946.81     43.36 o 
   1   3   6      494.42      511.73      7.84 o 
   3   3   6      310.55      306.63      6.20 o 
   5   3   6        0.33        3.20      2.10 o 
   7   3   6      636.83      656.31     12.59 o 
   9   3   6       37.05       36.28      4.30 o 
  11   3   6      439.92      466.93     14.06 o 
 -18   4   6       10.05       11.97      3.58 o 
 -16   4   6      178.80      179.98      5.74 o 
 -14   4   6      264.77      272.41      6.48 o 
 -12   4   6     1417.51     1427.36     23.43 o 
 -10   4   6      534.68      565.46     10.46 o 
  -8   4   6      390.51      391.18      7.39 o 
  -6   4   6      151.37      157.87      3.56 o 
  -4   4   6      135.89      121.13      3.11 o 
  -2   4   6      325.69      332.81      5.38 o 
   0   4   6        3.39        5.45      1.66 o 
   2   4   6      125.74      107.36      3.60 o 
   4   4   6        2.60        6.39      2.31 o 
   6   4   6      392.04      405.27      9.05 o 
   8   4   6      232.44      246.49      6.97 o 
  10   4   6        2.95        1.71      3.48 o 
 -17   5   6      219.10      252.37     11.06 o 
 -15   5   6       19.73       22.03      4.40 o 
 -13   5   6      188.62      182.50      7.04 o 
 -11   5   6      480.03      517.16      9.89 o 
  -9   5   6     2211.80     2260.79     29.27 o 
  -7   5   6      423.07      407.94      7.04 o 
  -5   5   6      177.58      183.66      4.12 o 
  -3   5   6     1811.52     1873.49     26.07 o 
  -1   5   6     1810.72     1775.46     24.66 o 
   1   5   6        1.88        0.00      2.34 o 
   3   5   6      116.01      111.24      5.14 o 
   5   5   6      252.96      273.67      8.44 o 
   7   5   6      382.18      388.05     11.31 o 
 -14   6   6      184.42      181.64      8.53 o 
 -12   6   6      428.56      420.88     36.75 o 
 -10   6   6      336.03      320.34     11.06 o 
  -8   6   6       82.57       84.96      6.44 o 
  -6   6   6       80.62       86.10      3.27 o 
  -4   6   6       84.80       78.66      3.03 o 
  -2   6   6      164.07      156.33      5.51 o 
   0   6   6       20.97       15.52      3.13 o 
   2   6   6       19.74       15.63      3.68 o 
   4   6   6        1.59       -0.85      2.79 o 
   6   6   6      186.74      206.04      7.64 o 
 -11   7   6      474.00      481.91     23.08 o 
  -9   7   6     1158.85     1139.40     41.88 o 
  -7   7   6       88.61       74.28      8.55 o 
  -5   7   6        4.93        7.26      2.25 o 
  -3   7   6      276.48      271.18      7.07 o 
  -1   7   6      529.04      517.99     18.50 o 
   1   7   6       82.85       81.09      4.74 o 
 -20   0   7       45.38       54.70     10.26 o 
 -18   0   7      845.27      794.20     22.87 o 
 -16   0   7     1559.60     1483.18     32.07 o 
 -14   0   7      310.27      357.87     14.49 o 
 -12   0   7      104.53       97.48      5.25 o 
 -10   0   7      217.74      243.70      7.52 o 
  -8   0   7      628.54      570.73     39.94 o 
  -6   0   7     1568.85     1618.29     32.63 o 
  -4   0   7     1596.55     1651.86     40.46 o 
  -2   0   7     2900.69     3070.93     51.28 o 
   0   0   7       22.13       36.59      2.96 o 
   2   0   7      672.63      758.79     25.42 o 
   4   0   7      214.28      218.76      6.19 o 
   6   0   7       88.34      101.40      5.14 o 
   8   0   7      515.39      475.21     23.93 o 
  10   0   7      197.32      197.04     10.22 o 
 -21   1   7      736.04      756.02     25.38 o 
 -19   1   7      642.11      622.61     14.49 o 
 -17   1   7       84.55       76.16      4.40 o 
 -15   1   7       19.53       27.85      3.19 o 
 -13   1   7      226.20      202.92      5.20 o 
 -11   1   7      271.98      406.99      6.32 o 
  -9   1   7     1755.42     1663.36     27.31 o 
  -7   1   7        6.22        3.47      1.70 o 
  -5   1   7     1135.76     1212.64     20.03 o 
  -3   1   7     8742.43     9366.59    164.87 o 
  -1   1   7     2494.03     2526.42     49.94 o 
   1   1   7     1842.41     1761.75     23.37 o 
   3   1   7       45.24       40.57      2.01 o 
   5   1   7      253.46      253.81      6.43 o 
   7   1   7     1331.58     1308.06     30.39 o 
   9   1   7      328.96      330.84      9.53 o 
  11   1   7     1197.44     1198.59     23.31 o 
 -20   2   7        8.01        6.77      4.14 o 
 -18   2   7      220.12      219.61      7.88 o 
 -16   2   7     1183.31     1203.83     20.62 o 
 -14   2   7     1247.99     1279.28     23.69 o 
 -12   2   7       58.52       59.84      3.31 o 
 -10   2   7      188.83      182.32      3.78 o 
  -8   2   7      536.34      485.06      6.95 o 
  -6   2   7       15.37       20.69      2.46 o 
  -4   2   7      642.44      663.45      9.72 o 
  -2   2   7     6463.86     6651.58     83.90 o 
   0   2   7       28.28       48.75      2.24 o 
   2   2   7     2022.74     2041.28     29.64 o 
   4   2   7      298.23      310.48      7.74 o 
   6   2   7      574.92      588.50     11.43 o 
   8   2   7      526.34      505.45     12.12 o 
  10   2   7        6.37        6.54      4.00 o 
 -19   3   7      197.32      220.82      8.33 o 
 -17   3   7        2.52        3.11      4.13 o 
 -15   3   7        7.85        4.73      2.95 o 
 -13   3   7      397.92      374.61      8.10 o 
 -11   3   7       27.55       44.71      2.67 o 
  -9   3   7      571.83      538.91      7.64 o 
  -7   3   7       11.70       13.67      1.37 o 
  -5   3   7       83.83       61.53      2.42 o 
  -3   3   7     4900.27     5110.27     66.91 o 
  -1   3   7     2061.52     2009.57     23.88 o 
   1   3   7     1700.52     1681.07     22.08 o 
   3   3   7       11.53       13.68      2.42 o 
   5   3   7      356.79      343.59      8.10 o 
   7   3   7      519.99      528.07     20.73 o 
   9   3   7      123.53      130.93      7.16 o 
 -18   4   7      300.08      320.10      9.25 o 
 -16   4   7      896.97      932.33     18.53 o 
 -14   4   7      402.96      427.16      9.69 o 
 -12   4   7       32.18       30.76      3.11 o 
 -10   4   7        0.00        2.53      2.65 o 
  -8   4   7      153.40      134.76      3.99 o 
  -6   4   7      292.12      299.60      5.13 o 
  -4   4   7      518.87      526.63      7.90 o 
  -2   4   7     2028.63     2169.48     27.25 o 
   0   4   7        4.01        8.22      1.75 o 
   2   4   7      395.63      385.36      8.10 o 
   4   4   7      284.09      299.06      7.32 o 
   6   4   7      186.80      177.46      5.88 o 
   8   4   7      238.24      246.14      8.48 o 
 -17   5   7       35.31       33.42      3.70 o 
 -15   5   7       81.79       76.79      4.44 o 
 -13   5   7       29.06       35.86      3.39 o 
 -11   5   7      150.42      160.49      5.31 o 
  -9   5   7      513.70      482.66      9.27 o 
  -7   5   7      159.43      148.64      4.50 o 
  -5   5   7       96.03       79.89      2.82 o 
  -3   5   7      840.51      885.98     13.45 o 
  -1   5   7      208.48      195.62      5.22 o 
   1   5   7      277.31      301.39      7.55 o 
   3   5   7       87.15       94.07      4.02 o 
   5   5   7       22.02       25.50      3.91 o 
   7   5   7      619.19      630.57     19.39 o 
 -14   6   7      168.64      180.71     11.97 o 
 -12   6   7       12.97        6.35      4.10 o 
 -10   6   7        2.98        3.42      3.20 o 
  -8   6   7       30.06       29.84      2.70 o 
  -6   6   7      176.62      174.88      4.44 o 
  -4   6   7      452.47      425.76      7.16 o 
  -2   6   7      705.61      721.02     14.01 o 
   0   6   7        0.20        0.16      3.20 o 
   2   6   7       44.06       45.00      3.91 o 
   4   6   7      303.03      279.48     11.08 o 
 -11   7   7        0.38        0.00      5.98 o 
  -9   7   7       44.51       47.35      5.34 o 
  -7   7   7        4.28        2.56      4.27 o 
  -5   7   7       25.03       25.97      3.00 o 
  -3   7   7      630.68      618.50     12.50 o 
  -1   7   7      192.71      194.48      9.76 o 
 -22   0   8      341.31      405.12     23.93 o 
 -20   0   8      175.27      167.65     12.82 o 
 -18   0   8      798.91      823.84     20.28 o 
 -16   0   8      261.88      250.89     10.97 o 
 -14   0   8      389.92      416.23     18.80 o 
 -12   0   8      263.12      303.78     16.40 o 
 -10   0   8       10.46        3.42      3.63 o 
  -8   0   8     2507.56     2445.50     82.34 o 
  -6   0   8     1259.86     1138.03     34.05 o 
  -4   0   8      343.11      394.99     10.86 o 
  -2   0   8     2124.09     2354.35     47.68 o 
   0   0   8        4.94        1.71      2.96 o 
   2   0   8     9704.75     9489.66    348.71 o 
   4   0   8    20202.48    19769.92    377.86 o 
   6   0   8        1.15       -6.84      6.84 o 
   8   0   8      175.90      177.78     15.38 o 
  10   0   8       40.73       40.93      6.84 o 
 -21   1   8       66.51       66.71      7.69 o 
 -19   1   8      325.73      319.58      8.33 o 
 -17   1   8       12.59        6.84      3.58 o 
 -15   1   8      210.19      156.81      4.78 o 
 -13   1   8        0.58       -1.99      2.09 o 
 -11   1   8      161.45      145.76      3.90 o 
  -9   1   8      693.29      823.58     11.69 o 
  -7   1   8       63.84       39.06      2.55 o 
  -5   1   8     4098.74     4378.54     71.60 o 
  -3   1   8     2882.24     2946.12     65.21 o 
  -1   1   8       39.21       52.02      2.24 o 
   1   1   8     3246.79     3287.61     51.67 o 
   3   1   8      923.85      921.03     16.47 o 
   5   1   8     2498.74     2441.50     41.42 o 
   7   1   8     1454.74     1394.77     27.22 o 
   9   1   8       17.66       23.46      4.74 o 
 -20   2   8       18.68       24.57      4.30 o 
 -18   2   8      298.57      302.29      9.11 o 
 -16   2   8      835.93      814.33     14.78 o 
 -14   2   8       51.37       60.10      3.45 o 
 -12   2   8       25.37       20.53      2.37 o 
 -10   2   8      261.60      227.03      5.17 o 
  -8   2   8      336.86      284.71      4.78 o 
  -6   2   8      249.31      239.13      4.64 o 
  -4   2   8       55.50       38.73      2.00 o 
  -2   2   8      574.14      591.82      9.25 o 
   0   2   8      389.25      403.42      7.61 o 
   2   2   8     9357.01     9267.89    158.92 o 
   4   2   8    12824.84    12321.92    195.14 o 
   6   2   8        1.35        2.75      3.04 o 
   8   2   8        1.25        4.05      3.58 o 
 -19   3   8      240.17      239.22      8.87 o 
 -17   3   8       44.27       45.26      3.89 o 
 -15   3   8      187.58      190.86      6.00 o 
 -13   3   8      149.14      137.74      5.00 o 
 -11   3   8       44.34       37.09      2.42 o 
  -9   3   8      626.34      648.06      9.01 o 
  -7   3   8       18.65       13.09      1.81 o 
  -5   3   8     1098.82     1198.73     15.24 o 
  -3   3   8     2014.92     1997.03     25.97 o 
  -1   3   8      131.19      120.09      3.39 o 
   1   3   8     1373.09     1426.07     23.53 o 
   3   3   8     1241.34     1214.20     18.57 o 
   5   3   8     1322.69     1342.80     26.30 o 
   7   3   8      550.95      535.94     12.97 o 
 -18   4   8      270.81      292.61      8.70 o 
 -16   4   8      342.54      355.91     15.80 o 
 -14   4   8       44.33       48.81      3.89 o 
 -12   4   8        5.42        6.84      3.70 o 
 -10   4   8       58.59       52.81      2.94 o 
  -8   4   8      343.80      333.10      6.38 o 
  -6   4   8      387.74      408.14      6.60 o 
  -4   4   8        8.57       12.77      1.79 o 
  -2   4   8      495.17      476.23      8.22 o 
   0   4   8       67.21       76.78      3.78 o 
   2   4   8     4839.16     4980.56     83.77 o 
   4   4   8     9111.29     9000.76    149.82 o 
   6   4   8       14.43       10.66      3.70 o 
 -17   5   8        9.08       10.95      3.70 o 
 -15   5   8       60.88       68.55      4.30 o 
 -13   5   8        0.28        0.62      3.20 o 
 -11   5   8       44.63       40.51      4.54 o 
  -9   5   8       12.19       12.74      2.97 o 
  -7   5   8        2.65        4.98      2.17 o 
  -5   5   8     1207.88     1207.69     17.62 o 
  -3   5   8      648.51      645.57     10.53 o 
  -1   5   8       40.40       41.79      3.25 o 
   1   5   8      801.21      836.19     16.10 o 
   3   5   8      142.09      147.59      5.31 o 
   5   5   8      943.80      966.77     18.84 o 
 -14   6   8        4.87        2.22      4.55 o 
 -12   6   8        8.11       14.63      3.85 o 
 -10   6   8       17.47        9.23      2.58 o 
  -8   6   8      189.52      191.82      5.54 o 
  -6   6   8      166.27      181.58      4.93 o 
  -4   6   8       24.88       18.24      2.67 o 
  -2   6   8      215.66      208.26      7.77 o 
   0   6   8       32.86       44.86      4.93 o 
   2   6   8     2227.85     2187.82     44.21 o 
  -9   7   8      127.29      123.29      7.25 o 
  -7   7   8        0.06       -2.93      5.93 o 
  -5   7   8      150.20      143.84      5.51 o 
  -3   7   8      338.65      367.86     10.41 o 
 -22   0   9       15.86       15.38      8.55 o 
 -20   0   9      317.68      337.19     13.13 o 
 -18   0   9       67.30       57.97      6.41 o 
 -16   0   9      692.09      561.91     18.71 o 
 -14   0   9      198.81      227.48     10.22 o 
 -12   0   9      109.09      108.57      5.21 o 
 -10   0   9      868.83      747.89     20.44 o 
  -8   0   9     4666.85     4995.05    114.37 o 
  -6   0   9       11.58        3.59      3.21 o 
  -4   0   9     4472.61     4796.82     94.79 o 
  -2   0   9      336.35      418.33     11.06 o 
   0   0   9     1580.27     1514.56     41.10 o 
   2   0   9     1758.88     1771.40     48.35 o 
   4   0   9      344.07      404.79     15.71 o 
   6   0   9       30.94       39.32     10.26 o 
   8   0   9      718.75      724.97     22.14 o 
 -21   1   9      274.86      302.28     31.62 o 
 -19   1   9       87.58       94.94      6.43 o 
 -17   1   9      151.71      144.90      8.01 o 
 -15   1   9      387.75      350.10      9.43 o 
 -13   1   9      245.46      224.92      7.62 o 
 -11   1   9      359.25      412.27      7.61 o 
  -9   1   9       45.74       52.88      2.79 o 
  -7   1   9     3120.90     3013.26     42.38 o 
  -5   1   9     1307.68     1216.17     28.42 o 
  -3   1   9     2847.08     2910.79     71.48 o 
  -1   1   9        6.82        1.37      2.29 o 
   1   1   9       38.08       50.98      4.00 o 
   3   1   9       86.11       76.34      4.30 o 
   5   1   9      235.72      232.43     11.79 o 
   7   1   9      751.27      708.74     18.29 o 
 -20   2   9       47.05       42.51      5.53 o 
 -18   2   9        6.26       -0.38      4.44 o 
 -16   2   9      110.70       90.76      5.02 o 
 -14   2   9        2.34        3.23      2.52 o 
 -12   2   9      525.47      537.44      8.45 o 
 -10   2   9      284.43      291.55      5.13 o 
  -8   2   9     1442.64     1465.52     21.61 o 
  -6   2   9      136.70      117.80      3.68 o 
  -4   2   9     1143.89     1328.33     25.48 o 
  -2   2   9      701.81      671.11     11.34 o 
   0   2   9     2664.60     2552.94     40.19 o 
   2   2   9     2433.33     2284.29     43.42 o 
   4   2   9       11.30       20.47      3.17 o 
   6   2   9       24.33       21.47      4.14 o 
   8   2   9      307.17      324.82     10.15 o 
 -19   3   9      184.91      180.50      8.51 o 
 -17   3   9       43.30       43.48      4.98 o 
 -15   3   9      542.02      520.44     12.39 o 
 -13   3   9      375.74      389.10      8.50 o 
 -11   3   9       23.45       22.51      2.37 o 
  -9   3   9        1.78        3.42      2.09 o 
  -7   3   9      854.82      806.65     10.83 o 
  -5   3   9      503.98      430.57      7.47 o 
  -3   3   9     3260.78     3419.63     43.59 o 
  -1   3   9       21.84       25.12      2.42 o 
   1   3   9      415.65      434.15      9.39 o 
   3   3   9       40.78       39.69      4.14 o 
   5   3   9        4.18       -1.26      3.58 o 
   7   3   9      524.44      498.67     12.74 o 
 -18   4   9       31.67       31.24      5.69 o 
 -16   4   9      199.25      200.10      7.97 o 
 -14   4   9       16.93       22.51      3.78 o 
 -12   4   9       63.69       61.43      4.23 o 
 -10   4   9      332.20      332.42      7.10 o 
  -8   4   9     1022.47     1047.11     15.72 o 
  -6   4   9       12.20        8.68      1.90 o 
  -4   4   9      879.26      934.41     14.24 o 
  -2   4   9      204.09      201.68      6.37 o 
   0   4   9      777.19      735.71     15.02 o 
   2   4   9     1215.97     1223.72     22.92 o 
   4   4   9        7.09        7.20      3.70 o 
   6   4   9        0.17       -1.88      3.52 o 
 -17   5   9       44.83       45.52      4.75 o 
 -15   5   9       32.73       35.87      4.84 o 
 -13   5   9      186.54      180.81      8.37 o 
 -11   5   9      208.36      208.18      6.68 o 
  -9   5   9        2.23        2.85      2.52 o 
  -7   5   9      790.10      770.16     13.39 o 
  -5   5   9      219.65      202.63      5.32 o 
  -3   5   9      599.67      635.79     14.31 o 
  -1   5   9        4.34        7.94      2.90 o 
   1   5   9        2.98        9.16      2.90 o 
   3   5   9       13.89       19.19      3.11 o 
 -14   6   9       27.28       17.49      4.74 o 
 -12   6   9       15.97       19.90      3.70 o 
 -10   6   9      183.37      185.45      6.77 o 
  -8   6   9      306.60      326.73      7.78 o 
  -6   6   9        0.41        1.71      2.37 o 
  -4   6   9      312.80      348.08      8.74 o 
  -2   6   9       79.17       81.21      4.14 o 
   0   6   9      172.36      176.25      7.77 o 
  -7   7   9       32.31       32.14      4.21 o 
  -5   7   9       19.10       21.36      4.21 o 
 -22   0  10       78.46       75.21     11.97 o 
 -20   0  10        6.60        9.40      4.83 o 
 -18   0  10     1058.98      922.41     26.75 o 
 -16   0  10      462.55      441.97     28.20 o 
 -14   0  10     1128.71     1107.45     73.50 o 
 -12   0  10     1660.93     1766.11     59.83 o 
 -10   0  10     2733.03     2553.08    155.55 o 
  -8   0  10       39.31       35.46      3.95 o 
  -6   0  10      279.13      349.24     13.57 o 
  -4   0  10     3639.75     3960.20    101.53 o 
  -2   0  10       42.90       31.15      4.83 o 
   0   0  10      940.66      941.58     27.80 o 
   2   0  10     1853.47     1758.28     48.35 o 
   4   0  10      248.61      246.15     17.09 o 
   6   0  10       36.94       22.22      8.55 o 
 -21   1  10       79.78       60.23      5.31 o 
 -19   1  10       80.14       85.25      5.31 o 
 -17   1  10      112.18      129.19      6.17 o 
 -15   1  10      912.21      967.52     17.52 o 
 -13   1  10      289.42      292.80      8.43 o 
 -11   1  10       62.52       69.73      4.41 o 
  -9   1  10      376.58      357.46      7.87 o 
  -7   1  10     7086.87     7154.44    128.68 o 
  -5   1  10     1682.20     1700.96     28.15 o 
  -3   1  10       65.18       51.99      4.73 o 
  -1   1  10      142.45      173.96      6.84 o 
   1   1  10     1005.09     1021.81     28.30 o 
   3   1  10      285.24      288.21     15.54 o 
   5   1  10      367.34      372.97     18.50 o 
   7   1  10      209.97      218.01     12.71 o 
 -20   2  10        6.04        3.02      5.33 o 
 -18   2  10     1726.30     1570.72     35.85 o 
 -16   2  10      380.84      356.13      9.80 o 
 -14   2  10     2045.82     1963.70     31.66 o 
 -12   2  10     1190.35     1143.34     16.09 o 
 -10   2  10      790.23      752.18     13.68 o 
  -8   2  10       64.74       64.95      4.84 o 
  -6   2  10     1242.45     1354.91     20.57 o 
  -4   2  10     2329.25     2365.13     37.95 o 
  -2   2  10      800.00      763.28     20.00 o 
   0   2  10      678.45      721.03     15.27 o 
   2   2  10      518.99      495.17     12.12 o 
   4   2  10      105.83      110.93      6.41 o 
   6   2  10       30.42       36.13      5.99 o 
 -19   3  10        5.40       -4.15      4.21 o 
 -17   3  10      222.90      243.34      9.77 o 
 -15   3  10      764.53      800.78     15.06 o 
 -13   3  10       68.67       63.62      3.94 o 
 -11   3  10        5.71        7.21      2.10 o 
  -9   3  10       41.13       43.16      2.80 o 
  -7   3  10     3575.72     3600.05     45.97 o 
  -5   3  10     1715.23     1710.49     22.82 o 
  -3   3  10      140.43      121.06      4.07 o 
  -1   3  10      269.21      242.63      6.83 o 
   1   3  10      405.69      412.54     10.83 o 
   3   3  10       28.57       24.93      4.00 o 
   5   3  10      142.20      163.24      7.38 o 
 -18   4  10      729.83      695.92     22.14 o 
 -16   4  10      270.56      260.82     11.45 o 
 -14   4  10      597.49      587.74     14.74 o 
 -12   4  10      627.02      589.52     12.65 o 
 -10   4  10      823.18      835.70     14.29 o 
  -8   4  10       40.35       43.47      3.17 o 
  -6   4  10      200.55      201.88      6.78 o 
  -4   4  10      864.83      820.21     14.13 o 
  -2   4  10      155.72      163.74      6.37 o 
   0   4  10      594.11      625.86     16.37 o 
   2   4  10      574.29      581.58     15.38 o 
   4   4  10      138.43      149.62      7.52 o 
 -17   5  10       14.86       20.73      4.37 o 
 -15   5  10       95.92       93.99      6.86 o 
 -13   5  10      229.17      229.08      8.19 o 
 -11   5  10      130.56      135.45      5.65 o 
  -9   5  10      157.95      161.59      5.48 o 
  -7   5  10     2299.21     2343.59     40.76 o 
  -5   5  10      250.28      245.03      7.45 o 
  -3   5  10        0.10       -0.24      2.90 o 
  -1   5  10       14.05       18.79      3.95 o 
   1   5  10      447.04      466.85     12.99 o 
 -14   6  10      159.48      155.69      8.03 o 
 -12   6  10      274.17      273.91     10.97 o 
 -10   6  10      319.05      323.29      9.77 o 
  -8   6  10       22.54       30.49      3.39 o 
  -6   6  10       41.47       35.39      4.21 o 
  -4   6  10      242.72      236.15      7.23 o 
  -2   6  10       25.78       25.84      3.25 o 
 -22   0  11      269.47      317.95     20.51 o 
 -20   0  11       93.97       92.31     10.26 o 
 -18   0  11     1181.85      944.66     29.01 o 
 -16   0  11      942.30      818.41     25.38 o 
 -14   0  11     1740.53     1764.90     66.67 o 
 -12   0  11     2638.39     2694.42     70.11 o 
 -10   0  11     3685.34     3385.04    114.53 o 
  -8   0  11        1.92        3.42      3.63 o 
  -6   0  11      268.73      280.02     11.44 o 
  -4   0  11      299.45      301.73     12.09 o 
  -2   0  11      767.70      690.80     21.76 o 
   0   0  11       17.65       21.08      5.34 o 
   2   0  11       93.48       90.92      7.79 o 
   4   0  11        1.09       13.68      8.55 o 
   6   0  11      672.78      733.33     34.19 o 
 -21   1  11      232.59      251.66     10.49 o 
 -19   1  11     1523.34     1341.98     43.14 o 
 -17   1  11     1079.06      979.83     30.10 o 
 -15   1  11        8.96       12.42      3.58 o 
 -13   1  11      138.88      120.60      5.73 o 
 -11   1  11     6701.24     6593.11    117.80 o 
  -9   1  11      363.52      375.57      9.60 o 
  -7   1  11      600.54      598.75     13.68 o 
  -5   1  11       99.65       99.96      7.90 o 
  -3   1  11      253.86      286.88      8.55 o 
  -1   1  11      948.60      981.27     30.32 o 
   1   1  11     3170.89     3055.40     91.69 o 
   3   1  11       62.74       52.09      5.53 o 
   5   1  11      236.96      213.16      9.50 o 
 -20   2  11      297.69      320.90     11.76 o 
 -18   2  11      723.60      569.02     16.10 o 
 -16   2  11     1644.91     1490.28     28.54 o 
 -14   2  11     1911.79     1889.01     35.40 o 
 -12   2  11      928.25      940.88     15.29 o 
 -10   2  11     2214.67     2271.67     36.99 o 
  -8   2  11      390.94      354.65      9.39 o 
  -6   2  11       38.66       39.09      3.42 o 
  -4   2  11     1108.74     1151.79     23.08 o 
  -2   2  11      939.47      938.52     30.23 o 
   0   2  11      168.98      181.66      7.23 o 
   2   2  11       50.79       50.31      4.45 o 
   4   2  11      128.19      150.85      8.02 o 
 -19   3  11     1231.61     1257.44     43.67 o 
 -17   3  11     1165.30     1128.91     27.29 o 
 -15   3  11        8.82       10.26      3.42 o 
 -13   3  11      256.96      261.63      6.96 o 
 -11   3  11     3681.17     3691.23     51.37 o 
  -9   3  11      129.48      126.36      4.85 o 
  -7   3  11      484.75      460.15      9.42 o 
  -5   3  11      279.49      284.15      7.10 o 
  -3   3  11       42.34       46.49      5.28 o 
  -1   3  11     1222.67     1186.43     28.87 o 
   1   3  11     1848.48     1804.77     34.26 o 
   3   3  11        0.15       -5.38      3.58 o 
 -18   4  11      678.20      574.56     19.23 o 
 -16   4  11      698.97      705.14     22.14 o 
 -14   4  11      809.40      825.46     19.54 o 
 -12   4  11      913.44      950.17     18.69 o 
 -10   4  11     1824.51     1873.91     29.51 o 
  -8   4  11       92.51      104.72      4.87 o 
  -6   4  11      108.72      116.47      5.13 o 
  -4   4  11      278.23      296.28      9.77 o 
  -2   4  11      326.30      329.43     10.86 o 
   0   4  11        8.37       10.83      3.95 o 
   2   4  11       44.72       46.19      5.53 o 
 -17   5  11      230.35      252.31     11.91 o 
 -15   5  11        0.20        0.64      4.40 o 
 -13   5  11        6.22        3.59      3.52 o 
 -11   5  11     2076.10     2089.68     43.56 o 
  -9   5  11      456.90      463.18     12.88 o 
  -7   5  11       77.88       74.59      4.27 o 
  -5   5  11        4.06        9.12      3.95 o 
  -3   5  11      103.14       97.64      5.76 o 
  -1   5  11      218.29      225.42     12.04 o 
   1   5  11     1532.31     1536.59     33.82 o 
 -12   6  11      544.54      579.02     19.23 o 
 -10   6  11     1091.84     1102.60     31.43 o 
  -8   6  11       45.77       53.62      5.39 o 
  -6   6  11       63.94       71.27      5.21 o 
  -4   6  11       78.62       91.97      6.12 o 
 -22   0  12      169.79      179.49     15.38 o 
 -20   0  12      185.57      201.71     15.38 o 
 -18   0  12        1.18        4.18      5.34 o 
 -16   0  12      173.19      177.48     10.22 o 
 -14   0  12      780.40      727.37     22.97 o 
 -12   0  12     2394.57     2600.89     76.92 o 
 -10   0  12     2565.05     2449.16    107.69 o 
  -8   0  12      485.00      510.51     31.62 o 
  -6   0  12      145.03      166.70      9.67 o 
  -4   0  12      518.59      511.34     29.06 o 
  -2   0  12     2204.60     1905.38     73.50 o 
   0   0  12       17.81       15.76      5.34 o 
   2   0  12      708.48      680.33     32.48 o 
   4   0  12      798.66      777.77     35.90 o 
 -21   1  12      650.49      677.14     33.49 o 
 -19   1  12       67.65       57.23      5.53 o 
 -17   1  12     1430.91     1455.60     33.63 o 
 -15   1  12        0.00       -2.27      4.69 o 
 -13   1  12      217.13      222.09      7.69 o 
 -11   1  12       95.38       94.50     12.23 o 
  -9   1  12        4.88       12.89      3.13 o 
  -7   1  12        8.60        9.16      2.90 o 
  -5   1  12      379.52      365.33     10.26 o 
  -3   1  12      970.68      902.55     19.43 o 
  -1   1  12      223.78      215.25      9.87 o 
   1   1  12      603.72      548.73     15.79 o 
   3   1  12       71.49       65.99      8.62 o 
 -20   2  12        8.23       18.70      5.21 o 
 -18   2  12       36.58       76.47      6.20 o 
 -16   2  12      517.94      516.76     12.74 o 
 -14   2  12      185.08      172.46      7.65 o 
 -12   2  12     3387.21     3427.42     99.68 o 
 -10   2  12     1299.94     1274.75     25.60 o 
  -8   2  12       32.22       25.85      3.58 o 
  -6   2  12      548.72      576.69     13.45 o 
  -4   2  12     1083.25     1103.20     26.31 o 
  -2   2  12      915.96      848.62     17.85 o 
   0   2  12       25.29       31.86      5.74 o 
   2   2  12      180.22      193.56      8.09 o 
 -19   3  12        0.75       -4.15      4.21 o 
 -17   3  12     1085.67     1103.15     26.65 o 
 -15   3  12       46.09       46.74      6.31 o 
 -13   3  12      130.10      134.73      6.17 o 
 -11   3  12      365.96      373.74      9.34 o 
  -9   3  12       13.98       15.77      3.13 o 
  -7   3  12      146.29      146.25      5.28 o 
  -5   3  12      192.95      202.62      6.43 o 
  -3   3  12     1500.92     1523.47     29.32 o 
  -1   3  12      102.10      108.43      5.65 o 
   1   3  12      112.77      111.76      6.37 o 
 -18   4  12        2.69        7.60      6.84 o 
 -16   4  12      152.35      165.81      9.45 o 
 -14   4  12       97.65       98.48      7.79 o 
 -12   4  12     1805.19     1885.17     40.69 o 
 -10   4  12     1152.24     1193.79     22.68 o 
  -8   4  12      128.07      109.14      5.13 o 
  -6   4  12      206.79      230.46      8.05 o 
  -4   4  12      345.46      352.41     11.16 o 
  -2   4  12      759.84      759.49     18.70 o 
   0   4  12        0.35       -1.10      4.21 o 
 -15   5  12       29.68       22.22      6.84 o 
 -13   5  12       25.67       28.99      5.34 o 
 -11   5  12       51.22       36.63      6.04 o 
  -9   5  12       30.32       33.09      3.78 o 
  -7   5  12       14.11       13.68      3.95 o 
  -5   5  12       41.98       46.85      4.53 o 
  -3   5  12      272.53      293.13     10.17 o 
 -10   6  12      743.26      782.99     24.17 o 
  -8   6  12       73.98       77.15      5.92 o 
 -22   0  13      313.09      282.05     18.80 o 
 -20   0  13      108.24       97.43     11.97 o 
 -18   0  13      139.54      171.60     12.82 o 
 -16   0  13        8.35       22.22      5.34 o 
 -14   0  13     5614.66     5385.77    171.79 o 
 -12   0  13     3801.35     4023.31    103.95 o 
 -10   0  13     3817.89     3650.46     94.88 o 
  -8   0  13      337.01      354.13     13.86 o 
  -6   0  13      124.73      123.17      8.46 o 
  -4   0  13       73.00       92.73     22.22 o 
  -2   0  13      284.87      279.55     13.30 o 
   0   0  13      618.67      603.41     30.77 o 
   2   0  13      367.42      314.53     20.51 o 
 -21   1  13      719.20      734.18     41.30 o 
 -19   1  13       18.67       20.94      4.37 o 
 -17   1  13      728.77      648.43     17.71 o 
 -15   1  13      100.91       97.01      6.54 o 
 -13   1  13     1944.25     1808.75     53.11 o 
 -11   1  13     5285.16     5243.61    121.39 o 
  -9   1  13     1093.01     1075.43     43.36 o 
  -7   1  13        2.66        6.84      3.42 o 
  -5   1  13      587.34      450.39     11.84 o 
  -3   1  13       22.77       10.62      4.21 o 
  -1   1  13      220.62      233.03     11.96 o 
   1   1  13       11.92       12.54      4.93 o 
 -20   2  13      107.24      105.34     12.64 o 
 -18   2  13      457.07      471.27     14.45 o 
 -16   2  13        0.38        6.59      4.21 o 
 -14   2  13     2982.51     2965.10     53.66 o 
 -12   2  13     3509.48     3651.72     67.30 o 
 -10   2  13     1643.25     1668.96     32.48 o 
  -8   2  13      383.55      386.16     10.45 o 
  -6   2  13      677.19      651.86     17.42 o 
  -4   2  13        8.21        9.77      4.21 o 
  -2   2  13        1.86       -0.27      3.58 o 
   0   2  13      276.19      277.90     11.10 o 
   2   2  13       53.20       39.46      5.13 o 
 -19   3  13       57.65       67.38      6.20 o 
 -17   3  13      790.96      770.98     20.00 o 
 -15   3  13        6.27        8.55      7.69 o 
 -13   3  13      893.65      888.95     21.27 o 
 -11   3  13     3044.72     2972.76     51.86 o 
  -9   3  13     1400.59     1409.09     26.15 o 
  -7   3  13       11.54        8.12      4.19 o 
  -5   3  13      137.82      114.17      5.73 o 
  -3   3  13        1.32       -3.78      3.58 o 
  -1   3  13        5.83        2.56      3.78 o 
   1   3  13       24.09       22.89      4.56 o 
 -18   4  13       99.89      114.07      9.01 o 
 -16   4  13        2.94        1.90      5.98 o 
 -14   4  13     2472.91     2496.80     72.65 o 
 -12   4  13     2016.95     2095.71     56.81 o 
 -10   4  13     1366.35     1491.73     27.56 o 
  -8   4  13      186.50      211.81      7.23 o 
  -6   4  13      149.88      147.82      7.20 o 
  -4   4  13       18.74       24.89      4.93 o 
  -2   4  13       39.28       33.66      4.93 o 
 -15   5  13       23.65       16.41      6.84 o 
 -13   5  13      926.11      941.55     28.39 o 
 -11   5  13     1971.11     1913.41     52.57 o 
  -9   5  13      320.36      316.34     10.49 o 
  -7   5  13        0.17       -2.56      4.23 o 
  -5   5  13      446.56      457.28     13.13 o 
 -20   0  14      675.41      565.81     29.06 o 
 -18   0  14      793.97      791.08     25.38 o 
 -16   0  14     1160.40     1202.24     35.05 o 
 -14   0  14     1213.45     1189.70     70.08 o 
 -12   0  14      193.80      188.42     10.88 o 
 -10   0  14       56.34       46.09      6.04 o 
  -8   0  14      774.03      709.54     22.97 o 
  -6   0  14       54.62       72.66      7.25 o 
  -4   0  14      114.88       77.47      7.79 o 
  -2   0  14      175.53      163.29     10.88 o 
   0   0  14       24.27       20.51     10.26 o 
 -21   1  14        0.11        1.95      4.21 o 
 -19   1  14        3.35        7.91      4.37 o 
 -17   1  14       66.32       57.06      5.21 o 
 -15   1  14      622.75      628.75     16.86 o 
 -13   1  14      736.46      770.25     17.30 o 
 -11   1  14      346.04      335.29      9.80 o 
  -9   1  14       30.86       21.26      4.00 o 
  -7   1  14     3177.68     3013.44     55.98 o 
  -5   1  14      746.11      583.85     16.78 o 
  -3   1  14       31.40       29.83      5.21 o 
  -1   1  14        0.59        0.57      5.91 o 
   1   1  14      289.78      364.23     16.28 o 
 -20   2  14     1025.27      987.97     24.99 o 
 -18   2  14      870.63      845.35     22.36 o 
 -16   2  14      365.51      366.12     19.27 o 
 -14   2  14     1322.91     1342.20     31.55 o 
 -12   2  14      681.35      682.18     15.59 o 
 -10   2  14        5.93        1.53      3.58 o 
  -8   2  14     1537.00     1491.19     34.54 o 
  -6   2  14        7.88        8.42      4.53 o 
  -4   2  14      595.65      565.41     16.43 o 
  -2   2  14      163.19      170.59      8.53 o 
   0   2  14       60.04       48.54      5.31 o 
 -19   3  14        1.90        5.89      5.34 o 
 -17   3  14      156.65      173.03     10.22 o 
 -15   3  14      268.36      290.26     13.13 o 
 -13   3  14      294.63      310.31     13.30 o 
 -11   3  14      369.34      376.86      9.69 o 
  -9   3  14      104.39      104.31      5.73 o 
  -7   3  14     2838.20     2735.08     48.39 o 
  -5   3  14      959.71      897.30     21.67 o 
  -3   3  14        0.11       -0.27      4.19 o 
  -1   3  14       43.14       54.51      5.31 o 
 -16   4  14      375.06      393.13     25.64 o 
 -14   4  14      782.71      786.44     24.76 o 
 -12   4  14      159.95      155.72      9.67 o 
 -10   4  14        0.74        5.56      3.42 o 
  -8   4  14      492.90      475.28     13.75 o 
  -6   4  14        0.01        3.42      4.83 o 
  -4   4  14      179.99      182.48      8.88 o 
 -13   5  14      387.68      388.59     15.07 o 
 -11   5  14       35.91       39.98      6.04 o 
  -9   5  14        3.29        2.85      3.95 o 
  -7   5  14     1020.69     1036.74     23.96 o 
 -20   0  15      743.97      781.19     35.90 o 
 -18   0  15       49.65       52.12      6.57 o 
 -16   0  15        0.11       -1.52      5.34 o 
 -14   0  15      225.71      223.76     11.44 o 
 -12   0  15     1316.26     1189.70     70.08 o 
 -10   0  15        0.65       -0.85      4.83 o 
  -8   0  15      126.47      143.60     11.11 o 
  -6   0  15       12.14       15.95      5.34 o 
  -4   0  15      269.08      321.37     14.50 o 
  -2   0  15       68.10       49.57     11.97 o 
 -21   1  15      131.53      119.89     10.13 o 
 -19   1  15        1.21        0.00      4.21 o 
 -17   1  15     1188.83     1199.73     28.94 o 
 -15   1  15        7.48        7.41      3.78 o 
 -13   1  15       73.45       71.30      5.31 o 
 -11   1  15      683.95      706.95     16.44 o 
  -9   1  15        0.48        5.03      3.78 o 
  -7   1  15       85.91       66.62      5.18 o 
  -5   1  15      283.82      265.50     21.89 o 
  -3   1  15        0.27       -0.92      4.53 o 
 -20   2  15      976.79     1024.15     47.19 o 
 -18   2  15        3.58       -2.20      4.21 o 
 -16   2  15       59.34       51.78      6.97 o 
 -14   2  15       16.18       18.96      4.21 o 
 -12   2  15      632.63      645.49     17.42 o 
 -10   2  15      120.30      108.85      9.14 o 
  -8   2  15       12.91       17.09      4.93 o 
  -6   2  15      205.94      222.88     12.33 o 
  -4   2  15      405.10      457.82     14.45 o 
  -2   2  15        5.19        1.49      4.45 o 
 -17   3  15      734.61      778.52     25.30 o 
 -15   3  15       82.31       83.27      7.79 o 
 -13   3  15       32.27       31.43      6.57 o 
 -11   3  15      261.15      260.56      9.77 o 
  -9   3  15        4.60       -0.76      6.41 o 
  -7   3  15        1.18        0.00      3.95 o 
  -5   3  15      143.77      139.90      7.90 o 
 -16   4  15        1.03       -0.19      9.40 o 
 -14   4  15       55.39       62.03      7.79 o 
 -12   4  15      590.10      611.11     20.55 o 
 -10   4  15       20.37       22.97      4.53 o 
  -8   4  15       64.59       68.10      6.20 o 
  -6   4  15       34.49       38.77      5.53 o 
 -20   0  16      108.26      162.39     15.38 o 
 -18   0  16       48.66       38.34      9.40 o 
 -16   0  16      428.02      466.18     17.50 o 
 -14   0  16      807.69      803.79     25.97 o 
 -12   0  16       14.22       13.33     10.26 o 
 -10   0  16        2.11        4.18      5.34 o 
  -8   0  16       14.45        1.71      5.34 o 
  -6   0  16        3.16       11.21      5.34 o 
  -4   0  16      378.32      422.22     25.64 o 
 -19   1  16       46.44       33.44      5.21 o 
 -17   1  16      136.50      143.85     11.34 o 
 -15   1  16       18.19       16.19      4.00 o 
 -13   1  16      509.08      558.54     19.98 o 
 -11   1  16       12.03        2.37      3.78 o 
  -9   1  16       72.60       66.45      5.31 o 
  -7   1  16       71.24       92.75      7.52 o 
  -5   1  16      112.56      120.00      8.14 o 
 -18   2  16       12.21       17.00      5.66 o 
 -16   2  16      187.79      206.10      9.50 o 
 -14   2  16      245.28      250.51     12.65 o 
 -12   2  16        9.33       12.92      5.34 o 
 -10   2  16       83.39       77.71      6.53 o 
  -8   2  16        7.91       31.48      5.53 o 
  -6   2  16       56.02       77.82      7.85 o 
 -17   3  16       12.50       10.60      5.69 o 
 -15   3  16        2.07       -3.99      5.34 o 
 -13   3  16      115.28      135.11     11.11 o 
 -11   3  16       13.37        8.55      4.53 o 
  -9   3  16      222.96      225.01     14.76 o 
  -7   3  16       55.72       58.97      5.92 o 
 -18   0  17       28.84       23.00      6.57 o 
 -16   0  17      521.89      541.31     19.92 o 
 -14   0  17        0.70       -0.19      5.34 o 
 -12   0  17      152.19      158.43     10.22 o 
 -10   0  17      161.92      158.12     10.88 o 
  -8   0  17       30.40       38.44     14.53 o 
  -6   0  17      397.57      377.77     23.93 o 
 -17   1  17      156.58      172.35      8.88 o 
 -15   1  17       60.05       44.64      5.02 o 
 -13   1  17       29.82       27.88      4.64 o 
 -11   1  17      613.87      709.95     21.63 o 
  -9   1  17       30.11       45.98      6.20 o 
  -7   1  17       93.35       84.46      7.52 o 
 -16   2  17      112.15      126.10     10.22 o 
 -14   2  17        1.35        7.86      7.69 o 
 -12   2  17        0.18       -2.66      5.34 o 
 -10   2  17      153.98      154.35     10.60 o 
  -8   2  17      248.63      277.80     11.48 o 
 -16   0  18      141.55      153.86     10.88 o 
 -14   0  18      178.70      222.95     17.95 o 
 -12   0  18       95.04       81.15     19.66 o 
 -15   1  18      186.61      192.66      8.48 o 
 -13   1  18      295.63      299.87     10.45 o 
                                                 
